# Supplementary material for: Genomic insights and the conservation potential of captive breeding: The case of Chinese alligator
Source: Sci Adv. 2025 Apr 2;11(14):eadm7980. doi: 10.1126/sciadv.adm7980 (PMC11963981; doi:10.1126/sciadv.adm7980)
Supplement: Supplementary file 2 — Data S1 and S2 [file sciadv.adm7980_data_s1_and_s2.zip]

Archive with 2 entries (2 files):
- adm7980_data_s1.txt
- adm7980_data_s2.txt
