# Supplementary material for: Genomic insights and the conservation potential of captive breeding: The case of Chinese alligator
Source: Sci Adv. 2025 Apr 2;11(14):eadm7980. doi: 10.1126/sciadv.adm7980 (PMC11963981; doi:10.1126/sciadv.adm7980)
Supplement: Supplementary file 2 — Data S1 and S2 [file sciadv.adm7980_data_s1_and_s2.zip › adm7980_data_s2.txt]

FID	CHR	POS1	POS2	KB	NSNP	DENSITY	PHOM	PHET	Type
B11_3	LG01	1,645,429	3,601,445	1,956.02	3,868	0.506	0.988	0.001	Captivity
B11_3	LG01	4,568,585	7,146,316	2,577.73	3,630	0.710	0.992	0.000	Captivity
B11_3	LG01	17,487,834	18,752,153	1,264.32	899	1.406	0.989	0.004	Captivity
B11_3	LG01	45,928,396	47,451,492	1,523.10	328	4.644	0.951	0.015	Captivity
B11_3	LG01	48,480,141	49,624,674	1,144.53	121	9.459	0.942	0.017	Captivity
B11_3	LG01	52,584,367	54,831,617	2,247.25	1,598	1.406	0.974	0.006	Captivity
B11_3	LG01	54,832,191	56,115,670	1,283.48	1,101	1.166	0.962	0.008	Captivity
B11_3	LG01	57,101,591	59,764,385	2,662.80	992	2.684	0.953	0.012	Captivity
B11_3	LG01	59,767,799	61,794,095	2,026.30	1,508	1.344	0.967	0.010	Captivity
B11_3	LG01	61,802,136	62,863,662	1,061.53	257	4.130	0.926	0.023	Captivity
B11_3	LG01	64,223,640	65,739,746	1,516.11	567	2.674	0.972	0.011	Captivity
B11_3	LG01	91,684,740	94,491,142	2,806.40	743	3.777	0.962	0.012	Captivity
B11_3	LG01	111,478,928	113,199,588	1,720.66	658	2.615	0.973	0.015	Captivity
B11_3	LG01	113,789,571	114,987,637	1,198.07	396	3.025	0.967	0.015	Captivity
B11_3	LG01	138,774,681	140,540,504	1,765.82	335	5.271	0.955	0.018	Captivity
B11_3	LG01	141,815,211	143,017,605	1,202.40	450	2.672	0.980	0.011	Captivity
B11_3	LG01	145,699,947	147,182,345	1,482.40	168	8.824	0.917	0.012	Captivity
B11_3	LG01	148,753,689	149,892,145	1,138.46	151	7.539	0.934	0.020	Captivity
B11_3	LG01	186,325,162	187,876,270	1,551.11	819	1.894	0.976	0.006	Captivity
B11_3	LG01	188,309,948	190,584,354	2,274.41	874	2.602	0.975	0.017	Captivity
B11_3	LG01	245,670,475	247,403,843	1,733.37	3,053	0.568	0.991	0.000	Captivity
B11_3	LG01	247,404,115	248,678,576	1,274.46	2,644	0.482	0.991	0.000	Captivity
B11_3	LG02	18,362,460	21,390,251	3,027.79	1,867	1.622	0.991	0.002	Captivity
B11_3	LG02	25,005,552	29,392,026	4,386.48	1,540	2.848	0.983	0.003	Captivity
B11_3	LG02	29,425,789	32,142,020	2,716.23	770	3.528	0.971	0.004	Captivity
B11_3	LG02	32,186,436	36,313,276	4,126.84	469	8.799	0.947	0.006	Captivity
B11_3	LG02	36,524,491	38,743,523	2,219.03	169	13.130	0.911	0.018	Captivity
B11_3	LG02	38,764,305	40,032,103	1,267.80	115	11.024	0.974	0.009	Captivity
B11_3	LG02	40,049,038	44,080,653	4,031.62	298	13.529	0.946	0.010	Captivity
B11_3	LG02	44,159,193	46,238,366	2,079.17	142	14.642	0.944	0.014	Captivity
B11_3	LG02	48,641,929	50,189,259	1,547.33	110	14.067	0.936	0.018	Captivity
B11_3	LG02	50,696,446	53,958,410	3,261.97	205	15.912	0.951	0.010	Captivity
B11_3	LG02	54,028,062	55,439,159	1,411.10	106	13.312	0.953	0.000	Captivity
B11_3	LG02	88,192,266	89,822,948	1,630.68	175	9.318	0.960	0.023	Captivity
B11_3	LG02	97,908,260	98,913,493	1,005.23	261	3.851	0.989	0.004	Captivity
B11_3	LG02	100,540,668	101,760,315	1,219.65	583	2.092	0.978	0.005	Captivity
B11_3	LG02	102,756,917	103,998,745	1,241.83	698	1.779	0.993	0.003	Captivity
B11_3	LG02	104,016,267	105,239,116	1,222.85	303	4.036	0.947	0.013	Captivity
B11_3	LG02	107,743,953	109,403,565	1,659.61	355	4.675	0.989	0.011	Captivity
B11_3	LG02	112,750,357	113,973,220	1,222.86	491	2.491	0.986	0.008	Captivity
B11_3	LG02	120,858,342	126,130,736	5,272.40	1,933	2.728	0.971	0.009	Captivity
B11_3	LG02	126,378,504	127,654,012	1,275.51	559	2.282	0.984	0.009	Captivity
B11_3	LG02	128,605,691	130,896,783	2,291.09	550	4.166	0.949	0.016	Captivity
B11_3	LG02	132,570,015	134,260,614	1,690.60	336	5.032	0.970	0.012	Captivity
B11_3	LG02	134,565,129	135,899,008	1,333.88	210	6.352	0.910	0.019	Captivity
B11_3	LG02	139,146,122	140,285,561	1,139.44	131	8.698	0.893	0.008	Captivity
B11_3	LG02	194,970,397	197,593,738	2,623.34	842	3.116	0.960	0.001	Captivity
B11_3	LG02	198,407,484	202,939,966	4,532.48	1,243	3.646	0.959	0.004	Captivity
B11_3	LG02	203,028,447	205,268,540	2,240.09	588	3.810	0.954	0.003	Captivity
B11_3	LG02	207,596,426	210,250,918	2,654.49	859	3.090	0.984	0.002	Captivity
B11_3	LG02	210,805,561	214,920,439	4,114.88	816	5.043	0.940	0.005	Captivity
B11_3	LG02	215,014,852	219,126,935	4,112.08	1,305	3.151	0.986	0.001	Captivity
B11_3	LG02	219,146,234	224,277,766	5,131.53	921	5.572	0.971	0.002	Captivity
B11_3	LG02	224,277,879	229,650,541	5,372.66	681	7.889	0.941	0.004	Captivity
B11_3	LG02	229,661,876	230,851,342	1,189.47	172	6.916	0.948	0.006	Captivity
B11_3	LG02	231,378,775	234,096,555	2,717.78	561	4.845	0.979	0.004	Captivity
B11_3	LG02	234,114,661	235,144,428	1,029.77	222	4.639	0.977	0.000	Captivity
B11_3	LG02	236,736,076	239,309,841	2,573.77	636	4.047	0.970	0.002	Captivity
B11_3	LG03	430,647	1,897,207	1,466.56	230	6.376	0.939	0.009	Captivity
B11_3	LG03	2,417,829	4,388,775	1,970.95	144	13.687	0.910	0.000	Captivity
B11_3	LG03	6,796,314	11,094,929	4,298.62	161	26.699	0.913	0.019	Captivity
B11_3	LG03	11,168,198	12,954,597	1,786.40	101	17.687	0.941	0.000	Captivity
B11_3	LG03	13,160,956	16,810,662	3,649.71	239	15.271	0.933	0.000	Captivity
B11_3	LG03	19,114,598	20,651,502	1,536.91	167	9.203	0.922	0.012	Captivity
B11_3	LG03	20,695,743	21,972,486	1,276.74	149	8.569	0.953	0.007	Captivity
B11_3	LG03	21,978,580	26,641,998	4,663.42	953	4.893	0.978	0.003	Captivity
B11_3	LG03	26,656,154	31,309,066	4,652.91	852	5.461	0.972	0.002	Captivity
B11_3	LG03	31,318,821	33,015,673	1,696.85	223	7.609	0.964	0.000	Captivity
B11_3	LG03	33,051,535	37,822,275	4,770.74	234	20.388	0.915	0.013	Captivity
B11_3	LG03	37,972,385	40,726,503	2,754.12	141	19.533	0.943	0.007	Captivity
B11_3	LG03	42,334,010	45,080,830	2,746.82	145	18.944	0.931	0.014	Captivity
B11_3	LG03	45,214,084	53,803,220	8,589.14	421	20.402	0.917	0.010	Captivity
B11_3	LG03	54,942,896	57,503,536	2,560.64	140	18.290	0.914	0.007	Captivity
B11_3	LG03	63,124,586	66,594,942	3,470.36	188	18.459	0.926	0.011	Captivity
B11_3	LG03	66,835,119	69,150,915	2,315.80	134	17.282	0.918	0.007	Captivity
B11_3	LG03	69,330,354	76,004,995	6,674.64	357	18.696	0.919	0.006	Captivity
B11_3	LG03	76,876,524	78,905,144	2,028.62	100	20.286	0.910	0.010	Captivity
B11_3	LG03	81,936,793	91,173,331	9,236.54	498	18.547	0.908	0.012	Captivity
B11_3	LG03	97,437,933	102,957,301	5,519.37	333	16.575	0.925	0.009	Captivity
B11_3	LG03	104,530,730	107,410,084	2,879.36	120	23.995	0.892	0.008	Captivity
B11_3	LG03	112,603,957	114,517,942	1,913.99	105	18.228	0.914	0.010	Captivity
B11_3	LG03	114,781,929	119,820,001	5,038.07	270	18.660	0.896	0.015	Captivity
B11_3	LG03	121,823,389	126,909,256	5,085.87	320	15.893	0.922	0.009	Captivity
B11_3	LG03	128,615,827	130,420,473	1,804.65	123	14.672	0.919	0.008	Captivity
B11_3	LG03	136,288,853	139,803,036	3,514.18	206	17.059	0.913	0.005	Captivity
B11_3	LG03	140,135,892	141,579,755	1,443.86	113	12.778	0.929	0.000	Captivity
B11_3	LG03	141,646,125	144,348,465	2,702.34	178	15.182	0.904	0.011	Captivity
B11_3	LG03	145,930,410	151,946,737	6,016.33	354	16.995	0.921	0.006	Captivity
B11_3	LG03	152,100,302	155,569,786	3,469.49	211	16.443	0.910	0.000	Captivity
B11_3	LG03	156,916,021	160,011,968	3,095.95	157	19.719	0.962	0.000	Captivity
B11_3	LG03	160,074,361	161,729,743	1,655.38	129	12.832	0.946	0.008	Captivity
B11_3	LG03	164,239,129	169,680,857	5,441.73	701	7.763	0.959	0.006	Captivity
B11_3	LG03	169,771,445	172,737,042	2,965.60	276	10.745	0.964	0.000	Captivity
B11_3	LG03	174,945,475	180,994,452	6,048.98	1,491	4.057	0.975	0.003	Captivity
B11_3	LG03	181,008,395	186,365,469	5,357.08	1,126	4.758	0.961	0.004	Captivity
B11_3	LG03	187,150,105	190,879,769	3,729.67	251	14.859	0.912	0.020	Captivity
B11_3	LG03	191,064,808	194,216,588	3,151.78	201	15.681	0.930	0.005	Captivity
B11_3	LG03	195,406,547	196,754,000	1,347.45	100	13.475	0.970	0.020	Captivity
B11_3	LG03	198,282,607	199,925,076	1,642.47	280	5.866	0.971	0.011	Captivity
B11_3	LG03	200,072,936	201,366,144	1,293.21	231	5.598	0.974	0.004	Captivity
B11_3	LG03	202,083,987	203,353,004	1,269.02	749	1.694	0.985	0.001	Captivity
B11_3	LG03	203,355,010	205,874,221	2,519.21	1,729	1.457	0.978	0.005	Captivity
B11_3	LG03	223,102,379	224,363,076	1,260.70	1,977	0.638	0.988	0.001	Captivity
B11_3	LG04	14,737,264	16,186,143	1,448.88	949	1.527	0.982	0.003	Captivity
B11_3	LG04	16,365,210	17,827,870	1,462.66	714	2.049	0.976	0.004	Captivity
B11_3	LG04	18,178,097	23,743,801	5,565.71	3,447	1.615	0.983	0.001	Captivity
B11_3	LG04	39,875,761	40,879,104	1,003.34	562	1.785	0.988	0.005	Captivity
B11_3	LG04	40,894,244	44,785,810	3,891.57	1,338	2.908	0.968	0.010	Captivity
B11_3	LG04	47,172,050	48,333,981	1,161.93	357	3.255	0.983	0.006	Captivity
B11_3	LG04	48,990,736	51,918,802	2,928.07	546	5.363	0.954	0.013	Captivity
B11_3	LG04	65,241,842	66,423,345	1,181.50	446	2.649	0.978	0.016	Captivity
B11_3	LG04	67,340,791	68,954,460	1,613.67	758	2.129	0.966	0.011	Captivity
B11_3	LG04	72,247,485	73,280,472	1,032.99	227	4.551	0.930	0.018	Captivity
B11_3	LG04	96,654,353	99,308,083	2,653.73	1,158	2.292	0.965	0.007	Captivity
B11_3	LG04	99,427,165	100,591,277	1,164.11	334	3.485	0.976	0.006	Captivity
B11_3	LG04	108,272,851	111,465,375	3,192.53	2,187	1.460	0.984	0.007	Captivity
B11_3	LG04	112,404,476	113,689,038	1,284.56	953	1.348	0.988	0.006	Captivity
B11_3	LG04	122,543,898	123,630,784	1,086.89	206	5.276	0.956	0.015	Captivity
B11_3	LG04	124,133,111	125,212,754	1,079.64	198	5.453	0.939	0.020	Captivity
B11_3	LG04	137,924,124	140,487,409	2,563.29	670	3.826	0.955	0.010	Captivity
B11_3	LG04	140,727,575	141,729,434	1,001.86	290	3.455	0.962	0.021	Captivity
B11_3	LG04	145,477,140	147,040,653	1,563.51	411	3.804	0.959	0.015	Captivity
B11_3	LG04	148,061,861	150,241,008	2,179.15	551	3.955	0.956	0.022	Captivity
B11_3	LG04	156,802,516	157,833,103	1,030.59	101	10.204	0.931	0.010	Captivity
B11_3	LG04	163,591,810	164,929,556	1,337.75	336	3.981	0.976	0.012	Captivity
B11_3	LG04	207,721,548	210,300,765	2,579.22	3,157	0.817	0.986	0.001	Captivity
B11_3	LG05	22,146	1,549,274	1,527.13	403	3.789	0.955	0.000	Captivity
B11_3	LG05	1,570,474	4,144,228	2,573.76	525	4.902	0.962	0.000	Captivity
B11_3	LG05	4,361,204	5,852,297	1,491.09	709	2.103	0.982	0.000	Captivity
B11_3	LG05	5,869,632	7,646,664	1,777.03	870	2.043	0.989	0.001	Captivity
B11_3	LG05	7,649,688	9,406,002	1,756.32	335	5.243	0.970	0.003	Captivity
B11_3	LG05	9,419,765	11,486,765	2,067.00	956	2.162	0.996	0.001	Captivity
B11_3	LG05	11,490,226	13,905,408	2,415.18	457	5.285	0.958	0.000	Captivity
B11_3	LG05	13,906,495	15,082,950	1,176.46	153	7.689	0.915	0.007	Captivity
B11_3	LG05	16,554,217	21,532,305	4,978.09	1,960	2.540	0.986	0.003	Captivity
B11_3	LG05	23,435,109	24,524,630	1,089.52	497	2.192	0.984	0.000	Captivity
B11_3	LG05	27,190,877	29,283,873	2,093.00	853	2.454	0.971	0.002	Captivity
B11_3	LG05	29,311,782	34,123,364	4,811.58	1,087	4.426	0.967	0.003	Captivity
B11_3	LG05	34,670,431	36,483,904	1,813.47	427	4.247	0.937	0.009	Captivity
B11_3	LG05	37,152,983	40,021,342	2,868.36	1,192	2.406	0.970	0.005	Captivity
B11_3	LG05	40,865,719	42,561,310	1,695.59	491	3.453	0.988	0.000	Captivity
B11_3	LG05	43,204,958	49,977,084	6,772.13	1,925	3.518	0.969	0.004	Captivity
B11_3	LG05	49,990,485	52,587,094	2,596.61	408	6.364	0.966	0.007	Captivity
B11_3	LG05	52,599,890	54,573,894	1,974.01	276	7.152	0.957	0.007	Captivity
B11_3	LG05	56,357,038	59,000,001	2,642.96	1,180	2.240	0.966	0.003	Captivity
B11_3	LG05	59,004,116	64,938,763	5,934.65	2,367	2.507	0.965	0.002	Captivity
B11_3	LG05	66,417,370	67,825,837	1,408.47	427	3.299	0.958	0.007	Captivity
B11_3	LG05	71,122,594	74,699,426	3,576.83	384	9.315	0.953	0.005	Captivity
B11_3	LG05	74,750,194	80,223,725	5,473.53	1,327	4.125	0.968	0.004	Captivity
B11_3	LG05	80,418,166	82,038,885	1,620.72	135	12.005	0.904	0.007	Captivity
B11_3	LG05	82,104,998	84,934,963	2,829.97	273	10.366	0.938	0.007	Captivity
B11_3	LG05	84,947,642	86,041,270	1,093.63	194	5.637	0.954	0.005	Captivity
B11_3	LG05	86,969,906	90,174,309	3,204.40	665	4.819	0.956	0.002	Captivity
B11_3	LG05	91,189,569	92,564,179	1,374.61	670	2.052	0.981	0.000	Captivity
B11_3	LG05	93,225,523	99,220,865	5,995.34	1,519	3.947	0.962	0.003	Captivity
B11_3	LG05	99,245,022	105,669,947	6,424.93	1,289	4.984	0.957	0.004	Captivity
B11_3	LG05	105,673,720	106,833,003	1,159.28	415	2.793	0.966	0.000	Captivity
B11_3	LG05	106,853,090	108,028,715	1,175.63	318	3.697	0.975	0.000	Captivity
B11_3	LG05	108,031,423	111,402,678	3,371.26	1,011	3.335	0.981	0.002	Captivity
B11_3	LG05	112,096,979	114,943,434	2,846.46	800	3.558	0.974	0.001	Captivity
B11_3	LG05	114,956,202	120,517,062	5,560.86	3,508	1.585	0.974	0.002	Captivity
B11_3	LG05	121,593,722	126,672,383	5,078.66	6,363	0.798	0.995	0.000	Captivity
B11_3	LG05	128,121,748	129,815,887	1,694.14	1,575	1.076	0.985	0.001	Captivity
B11_3	LG05	132,909,214	134,562,484	1,653.27	1,912	0.865	0.987	0.002	Captivity
B11_3	LG05	137,069,773	138,711,036	1,641.26	2,042	0.804	0.989	0.002	Captivity
B11_3	LG05	139,807,049	142,613,660	2,806.61	2,118	1.325	0.981	0.001	Captivity
B11_3	LG05	142,688,999	150,783,232	8,094.23	1,899	4.262	0.968	0.003	Captivity
B11_3	LG05	150,821,363	151,885,807	1,064.45	211	5.045	0.948	0.009	Captivity
B11_3	LG05	152,068,993	160,513,813	8,444.82	3,455	2.444	0.972	0.001	Captivity
B11_3	LG06	13,003,697	19,251,278	6,247.58	7,331	0.852	0.986	0.001	Captivity
B11_3	LG06	19,660,469	21,415,085	1,754.62	1,126	1.558	0.982	0.000	Captivity
B11_3	LG06	21,467,794	23,122,169	1,654.38	1,326	1.248	0.983	0.001	Captivity
B11_3	LG06	23,201,569	38,310,819	15,109.25	8,322	1.816	0.980	0.002	Captivity
B11_3	LG06	38,348,690	39,912,765	1,564.08	785	1.992	0.958	0.004	Captivity
B11_3	LG06	40,601,618	42,417,843	1,816.23	1,325	1.371	0.987	0.002	Captivity
B11_3	LG06	42,422,250	45,877,975	3,455.73	2,826	1.223	0.982	0.002	Captivity
B11_3	LG06	45,879,040	51,443,335	5,564.30	2,797	1.989	0.980	0.002	Captivity
B11_3	LG06	52,071,440	53,910,877	1,839.44	808	2.277	0.976	0.000	Captivity
B11_3	LG06	53,920,929	55,406,108	1,485.18	1,664	0.893	0.981	0.001	Captivity
B11_3	LG06	56,199,740	57,420,122	1,220.38	671	1.819	0.958	0.004	Captivity
B11_3	LG06	57,429,314	59,736,559	2,307.25	1,046	2.206	0.976	0.003	Captivity
B11_3	LG06	60,199,980	61,922,884	1,722.91	1,356	1.271	0.976	0.001	Captivity
B11_3	LG06	63,198,218	64,920,925	1,722.71	737	2.337	0.967	0.009	Captivity
B11_3	LG06	64,930,785	68,070,483	3,139.70	1,437	2.185	0.979	0.001	Captivity
B11_3	LG06	68,352,092	74,149,415	5,797.32	3,295	1.759	0.974	0.001	Captivity
B11_3	LG06	74,150,371	77,013,495	2,863.13	1,342	2.133	0.972	0.002	Captivity
B11_3	LG06	77,451,841	81,860,721	4,408.88	841	5.242	0.962	0.008	Captivity
B11_3	LG06	82,576,010	85,052,432	2,476.42	1,094	2.264	0.955	0.003	Captivity
B11_3	LG06	85,073,367	89,519,622	4,446.26	1,325	3.356	0.975	0.002	Captivity
B11_3	LG06	90,569,853	94,572,895	4,003.04	1,634	2.450	0.972	0.007	Captivity
B11_3	LG06	94,597,083	100,582,578	5,985.50	1,883	3.179	0.975	0.004	Captivity
B11_3	LG06	103,453,961	115,687,184	12,233.22	3,862	3.168	0.975	0.003	Captivity
B11_3	LG06	115,719,408	122,000,697	6,281.29	3,043	2.064	0.966	0.003	Captivity
B11_3	LG06	126,349,469	128,719,114	2,369.65	795	2.981	0.958	0.000	Captivity
B11_3	LG06	129,057,875	130,220,867	1,162.99	769	1.512	0.965	0.004	Captivity
B11_3	LG06	131,266,709	132,293,822	1,027.11	529	1.942	0.983	0.002	Captivity
B11_3	LG06	132,306,704	138,740,219	6,433.52	3,130	2.055	0.975	0.001	Captivity
B11_3	LG06	138,752,677	145,456,408	6,703.73	2,391	2.804	0.970	0.003	Captivity
B11_3	LG07	3,397,272	4,941,120	1,543.85	511	3.021	0.965	0.014	Captivity
B11_3	LG07	32,767,442	34,179,136	1,411.70	741	1.905	0.966	0.012	Captivity
B11_3	LG07	99,497,153	101,114,656	1,617.50	1,298	1.246	0.995	0.002	Captivity
B11_3	LG07	101,133,565	104,274,003	3,140.44	646	4.861	0.957	0.009	Captivity
B11_3	LG07	105,297,870	107,964,266	2,666.40	867	3.075	0.982	0.008	Captivity
B11_3	LG07	107,984,269	110,649,810	2,665.54	871	3.060	0.977	0.010	Captivity
B11_3	LG07	111,279,640	113,307,771	2,028.13	348	5.828	0.954	0.011	Captivity
B11_3	LG07	120,336,461	123,350,583	3,014.12	1,911	1.577	0.981	0.002	Captivity
B11_3	LG07	134,385,809	139,783,729	5,397.92	6,061	0.891	0.993	0.000	Captivity
B11_3	LG07	140,278,193	143,608,486	3,330.29	4,431	0.752	0.989	0.001	Captivity
B11_3	LG07	143,609,533	149,504,463	5,894.93	6,857	0.860	0.985	0.001	Captivity
B11_3	LG08	887,004	1,927,501	1,040.50	3,179	0.327	0.994	0.000	Captivity
B11_3	LG08	4,175,676	6,129,005	1,953.33	1,506	1.297	0.975	0.003	Captivity
B11_3	LG08	6,129,171	7,786,183	1,657.01	1,855	0.893	0.985	0.001	Captivity
B11_3	LG08	18,563,377	20,021,498	1,458.12	772	1.889	0.956	0.001	Captivity
B11_3	LG08	21,185,917	23,011,125	1,825.21	528	3.457	0.958	0.008	Captivity
B11_3	LG08	31,377,632	32,523,720	1,146.09	158	7.254	0.968	0.013	Captivity
B11_3	LG08	32,593,735	34,405,230	1,811.50	270	6.709	0.948	0.007	Captivity
B11_3	LG08	37,560,867	39,822,743	2,261.88	171	13.227	0.942	0.012	Captivity
B11_3	LG08	41,565,751	42,735,834	1,170.08	249	4.699	0.964	0.000	Captivity
B11_3	LG08	44,044,548	46,212,595	2,168.05	984	2.203	0.970	0.004	Captivity
B11_3	LG08	46,212,917	50,869,253	4,656.34	2,104	2.213	0.965	0.006	Captivity
B11_3	LG08	52,068,948	54,489,984	2,421.04	857	2.825	0.956	0.005	Captivity
B11_3	LG08	56,522,460	58,208,126	1,685.67	492	3.426	0.951	0.006	Captivity
B11_3	LG08	58,210,054	59,292,282	1,082.23	184	5.882	0.940	0.016	Captivity
B11_3	LG08	59,306,250	63,728,066	4,421.82	1,604	2.757	0.973	0.007	Captivity
B11_3	LG08	63,732,646	65,152,012	1,419.37	961	1.477	0.981	0.006	Captivity
B11_3	LG08	65,162,175	67,369,739	2,207.57	1,389	1.589	0.973	0.004	Captivity
B11_3	LG08	67,375,636	68,865,589	1,489.95	962	1.549	0.954	0.006	Captivity
B11_3	LG08	71,555,753	74,533,932	2,978.18	1,054	2.826	0.968	0.003	Captivity
B11_3	LG08	75,239,642	76,428,196	1,188.56	336	3.537	0.932	0.021	Captivity
B11_3	LG08	76,457,812	83,906,323	7,448.51	4,680	1.592	0.978	0.003	Captivity
B11_3	LG08	84,515,063	87,733,272	3,218.21	473	6.804	0.973	0.011	Captivity
B11_3	LG08	88,781,605	92,765,755	3,984.15	904	4.407	0.961	0.007	Captivity
B11_3	LG08	92,795,505	97,907,313	5,111.81	1,349	3.789	0.960	0.006	Captivity
B11_3	LG08	98,805,028	100,178,865	1,373.84	228	6.026	0.956	0.004	Captivity
B11_3	LG08	101,085,495	106,006,763	4,921.27	1,690	2.912	0.969	0.006	Captivity
B11_3	LG08	109,714,240	111,802,640	2,088.40	113	18.481	0.894	0.018	Captivity
B11_3	LG08	113,075,571	115,542,827	2,467.26	191	12.918	0.911	0.021	Captivity
B11_3	LG08	115,943,723	117,114,722	1,171.00	218	5.372	0.968	0.009	Captivity
B11_3	LG08	117,576,794	119,736,282	2,159.49	1,180	1.830	0.988	0.000	Captivity
B11_3	LG08	119,840,687	122,414,711	2,574.03	952	2.704	0.981	0.005	Captivity
B11_3	LG08	130,743,832	131,758,553	1,014.72	438	2.317	0.975	0.009	Captivity
B11_3	LG08	131,770,818	133,150,850	1,380.03	524	2.634	0.968	0.011	Captivity
B11_3	LG08	133,255,562	134,937,189	1,681.63	995	1.690	0.984	0.006	Captivity
B11_3	LG08	141,443,404	142,539,560	1,096.16	623	1.759	0.961	0.008	Captivity
B11_3	LG09	7,501,621	8,555,267	1,053.65	583	1.807	0.950	0.014	Captivity
B11_3	LG09	27,128,342	30,015,515	2,887.17	2,666	1.083	0.993	0.000	Captivity
B11_3	LG09	30,072,346	38,858,089	8,785.74	14,695	0.598	0.990	0.001	Captivity
B11_3	LG09	48,908,508	51,148,101	2,239.59	1,858	1.205	0.990	0.000	Captivity
B11_3	LG09	51,148,588	52,860,608	1,712.02	1,003	1.707	0.981	0.001	Captivity
B11_3	LG09	61,537,363	62,850,577	1,313.22	1,678	0.783	0.983	0.002	Captivity
B11_3	LG09	64,474,792	65,682,216	1,207.43	2,135	0.566	0.991	0.001	Captivity
B11_3	LG09	72,128,786	73,402,399	1,273.61	829	1.536	0.994	0.000	Captivity
B11_3	LG09	86,804,505	88,368,065	1,563.56	1,127	1.387	0.988	0.003	Captivity
B11_3	LG09	88,404,321	89,625,204	1,220.88	725	1.684	0.990	0.001	Captivity
B11_3	LG09	91,731,894	94,123,655	2,391.76	1,288	1.857	0.986	0.002	Captivity
B11_3	LG09	100,868,666	102,095,678	1,227.01	1,893	0.648	0.989	0.001	Captivity
B11_3	LG09	102,482,894	103,786,101	1,303.21	1,323	0.985	0.981	0.001	Captivity
B11_3	LG09	135,005,310	136,814,693	1,809.38	1,899	0.953	0.972	0.003	Captivity
B11_3	LG09	146,592,432	147,850,209	1,257.78	375	3.354	0.941	0.003	Captivity
B11_3	LG10	655,235	3,439,473	2,784.24	1,008	2.762	0.982	0.000	Captivity
B11_3	LG10	3,625,008	6,656,157	3,031.15	1,294	2.342	0.980	0.002	Captivity
B11_3	LG10	6,671,261	8,847,987	2,176.73	750	2.902	0.989	0.001	Captivity
B11_3	LG10	8,857,955	9,933,916	1,075.96	285	3.775	0.975	0.004	Captivity
B11_3	LG10	10,002,433	12,185,179	2,182.75	384	5.684	0.974	0.005	Captivity
B11_3	LG10	12,880,521	14,686,620	1,806.10	1,025	1.762	0.989	0.003	Captivity
B11_3	LG10	14,704,639	19,394,551	4,689.91	1,923	2.439	0.970	0.002	Captivity
B11_3	LG10	19,398,741	21,034,459	1,635.72	563	2.905	0.970	0.002	Captivity
B11_3	LG10	21,050,881	25,235,306	4,184.43	1,754	2.386	0.974	0.001	Captivity
B11_3	LG10	25,852,394	27,958,669	2,106.28	1,082	1.947	0.978	0.002	Captivity
B11_3	LG10	28,944,694	30,722,759	1,778.07	1,166	1.525	0.979	0.004	Captivity
B11_3	LG10	37,025,028	38,857,132	1,832.11	2,089	0.877	0.990	0.002	Captivity
B11_3	LG10	39,767,724	41,196,099	1,428.38	1,300	1.099	0.992	0.002	Captivity
B11_3	LG10	57,332,569	58,415,519	1,082.95	653	1.658	0.977	0.005	Captivity
B11_3	LG10	62,165,144	63,468,530	1,303.39	1,002	1.301	0.990	0.001	Captivity
B11_3	LG10	64,804,087	66,894,314	2,090.23	1,253	1.668	0.987	0.002	Captivity
B11_3	LG10	66,901,396	68,618,374	1,716.98	2,194	0.783	0.975	0.003	Captivity
B11_3	LG10	68,624,993	72,888,201	4,263.21	1,733	2.460	0.975	0.005	Captivity
B11_3	LG10	74,925,471	75,930,362	1,004.89	397	2.531	0.962	0.010	Captivity
B11_3	LG10	93,792,241	95,269,504	1,477.26	180	8.207	0.939	0.006	Captivity
B11_3	LG10	95,407,876	98,360,369	2,952.49	459	6.432	0.965	0.004	Captivity
B11_3	LG10	98,361,068	100,007,816	1,646.75	659	2.499	0.980	0.003	Captivity
B11_3	LG11	2,269,811	6,636,510	4,366.70	1,142	3.824	0.968	0.005	Captivity
B11_3	LG11	6,664,592	8,213,225	1,548.63	237	6.534	0.937	0.008	Captivity
B11_3	LG11	8,219,652	12,404,925	4,185.27	1,590	2.632	0.974	0.002	Captivity
B11_3	LG11	12,413,441	14,734,879	2,321.44	690	3.364	0.957	0.004	Captivity
B11_3	LG11	14,742,451	17,858,517	3,116.07	988	3.154	0.971	0.006	Captivity
B11_3	LG11	19,839,580	20,872,260	1,032.68	115	8.980	0.948	0.009	Captivity
B11_3	LG11	20,875,200	22,179,941	1,304.74	598	2.182	0.953	0.007	Captivity
B11_3	LG11	22,270,219	27,491,618	5,221.40	1,808	2.888	0.975	0.002	Captivity
B11_3	LG11	27,503,563	29,646,342	2,142.78	1,678	1.277	0.982	0.002	Captivity
B11_3	LG11	31,853,681	33,124,556	1,270.88	769	1.653	0.987	0.004	Captivity
B11_3	LG11	33,163,549	34,840,094	1,676.55	2,044	0.820	0.975	0.001	Captivity
B11_3	LG11	43,244,075	44,709,206	1,465.13	1,322	1.108	0.992	0.001	Captivity
B11_3	LG11	44,720,111	46,324,082	1,603.97	1,400	1.146	0.995	0.000	Captivity
B11_3	LG11	49,808,528	51,925,255	2,116.73	5,431	0.390	0.988	0.001	Captivity
B11_3	LG11	52,520,566	53,596,823	1,076.26	653	1.648	0.995	0.000	Captivity
B11_3	LG11	54,270,758	56,501,810	2,231.05	382	5.840	0.955	0.005	Captivity
B11_3	LG11	56,530,536	57,918,457	1,387.92	144	9.638	0.958	0.000	Captivity
B11_3	LG11	82,980,152	84,032,246	1,052.10	457	2.302	0.980	0.002	Captivity
B11_3	LG12	1,136,861	2,534,414	1,397.55	562	2.487	0.980	0.004	Captivity
B11_3	LG12	30,221,704	31,279,305	1,057.60	632	1.673	0.987	0.003	Captivity
B11_3	LG12	39,856,066	40,991,546	1,135.48	457	2.485	0.963	0.004	Captivity
B11_3	LG12	47,153,441	50,011,660	2,858.22	4,318	0.662	0.993	0.000	Captivity
B11_3	LG12	50,011,933	54,489,152	4,477.22	5,519	0.811	0.991	0.001	Captivity
B11_3	LG12	66,062,430	69,541,160	3,478.73	2,111	1.648	0.984	0.003	Captivity
B11_3	LG13	3,064,989	4,736,368	1,671.38	2,491	0.671	0.986	0.002	Captivity
B11_3	LG13	7,857,326	9,326,485	1,469.16	1,054	1.394	0.988	0.002	Captivity
B11_3	LG13	10,294,503	12,447,126	2,152.62	2,719	0.792	0.996	0.001	Captivity
B11_3	LG13	12,475,899	14,223,837	1,747.94	1,080	1.618	0.991	0.002	Captivity
B11_3	LG13	14,764,533	17,907,249	3,142.72	1,880	1.672	0.986	0.003	Captivity
B11_3	LG13	29,954,758	31,080,287	1,125.53	201	5.600	0.960	0.015	Captivity
B11_3	LG13	51,841,845	53,527,392	1,685.55	1,090	1.546	0.986	0.000	Captivity
B11_3	LG13	55,232,858	56,265,115	1,032.26	608	1.698	0.982	0.010	Captivity
B11_3	LG13	57,224,904	59,814,729	2,589.83	1,903	1.361	0.977	0.002	Captivity
B11_3	LG13	61,797,201	65,017,638	3,220.44	2,123	1.517	0.975	0.002	Captivity
B11_3	LG13	65,527,926	68,767,369	3,239.44	3,102	1.044	0.990	0.001	Captivity
B11_3	LG13	69,211,263	70,362,971	1,151.71	1,829	0.630	0.988	0.002	Captivity
B11_3	LG13	70,367,418	71,373,622	1,006.21	555	1.813	0.971	0.000	Captivity
B11_3	LG13	71,376,522	73,012,578	1,636.06	1,135	1.441	0.990	0.003	Captivity
B11_3	LG13	73,013,231	74,679,875	1,666.65	1,362	1.224	0.990	0.004	Captivity
B11_3	LG13	74,881,167	75,944,370	1,063.20	1,646	0.646	0.991	0.000	Captivity
B11_3	LG14	122,712	1,622,195	1,499.48	2,528	0.593	0.989	0.000	Captivity
B11_3	LG14	2,678,086	4,091,207	1,413.12	3,359	0.421	0.998	0.001	Captivity
B11_3	LG14	6,154,059	7,832,787	1,678.73	991	1.694	0.985	0.008	Captivity
B11_3	LG14	8,605,620	11,676,217	3,070.60	2,700	1.137	0.996	0.000	Captivity
B11_3	LG14	11,694,092	13,637,285	1,943.19	1,209	1.607	0.973	0.004	Captivity
B11_3	LG14	31,144,978	33,511,530	2,366.55	757	3.126	0.959	0.005	Captivity
B11_3	LG14	34,322,430	37,875,191	3,552.76	1,620	2.193	0.982	0.004	Captivity
B11_3	LG14	40,825,233	41,981,604	1,156.37	353	3.276	0.955	0.003	Captivity
B11_3	LG14	42,228,151	44,740,739	2,512.59	1,139	2.206	0.966	0.003	Captivity
B11_3	LG14	44,743,801	46,003,704	1,259.90	686	1.837	0.952	0.003	Captivity
B11_3	LG14	58,280,839	60,400,745	2,119.91	1,326	1.599	0.977	0.002	Captivity
B11_3	LG14	62,291,747	63,642,716	1,350.97	907	1.489	0.982	0.003	Captivity
B11_3	LG14	64,363,597	67,671,774	3,308.18	2,171	1.524	0.985	0.000	Captivity
B11_3	LG14	67,672,227	70,199,446	2,527.22	4,152	0.609	0.997	0.001	Captivity
B11_3	LG15	1,489,595	2,718,887	1,229.29	784	1.568	0.987	0.003	Captivity
B11_3	LG15	10,962,182	12,646,899	1,684.72	1,677	1.005	0.988	0.001	Captivity
B11_3	LG15	13,232,585	15,044,422	1,811.84	935	1.938	0.988	0.002	Captivity
B11_3	LG15	16,404,954	27,290,940	10,885.99	5,852	1.860	0.981	0.002	Captivity
B11_3	LG15	28,664,218	29,919,115	1,254.90	397	3.161	0.962	0.005	Captivity
B11_3	LG15	44,477,668	46,062,340	1,584.67	1,686	0.940	0.994	0.001	Captivity
B11_3	LG15	47,113,257	48,429,384	1,316.13	977	1.347	0.996	0.001	Captivity
B11_3	LG15	54,430,084	55,453,936	1,023.85	330	3.103	0.973	0.012	Captivity
B11_3	LG16	3,154,195	4,298,832	1,144.64	2,475	0.462	0.995	0.002	Captivity
B11_3	LG16	15,459,159	17,548,749	2,089.59	1,616	1.293	0.987	0.000	Captivity
B11_3	LG16	17,573,928	19,302,597	1,728.67	444	3.893	0.968	0.009	Captivity
B11_3	LG16	19,386,799	21,678,301	2,291.50	1,184	1.935	0.973	0.001	Captivity
B11_3	LG16	23,006,139	26,913,916	3,907.78	2,227	1.755	0.978	0.002	Captivity
B11_3	LG16	28,078,268	30,621,026	2,542.76	1,564	1.626	0.980	0.003	Captivity
B11_3	LG16	38,636,748	40,258,297	1,621.55	391	4.147	0.969	0.010	Captivity
B11_3	LG16	40,933,616	41,949,556	1,015.94	224	4.535	0.955	0.009	Captivity
B11_3	LG16	41,954,265	43,906,924	1,952.66	576	3.390	0.948	0.003	Captivity
B11_3	LG16	51,615,146	53,162,367	1,547.22	844	1.833	0.986	0.002	Captivity
B11_3	LG16	53,283,608	55,768,070	2,484.46	1,868	1.330	0.991	0.001	Captivity
B11_3	LG16	55,812,226	56,876,862	1,064.64	581	1.832	0.955	0.005	Captivity
B11_3	LG16	56,877,481	58,533,228	1,655.75	1,571	1.054	0.981	0.001	Captivity
B11_3	LG16	58,537,835	59,673,111	1,135.28	2,260	0.502	0.987	0.001	Captivity
B11_3	LG16	59,674,520	61,643,541	1,969.02	3,855	0.511	0.984	0.001	Captivity
B15_13	LG01	4,854,314	7,146,316	2,292.00	2,608	0.879	0.993	0.001	Captivity
B15_13	LG01	11,902,598	13,143,313	1,240.72	1,929	0.643	0.991	0.001	Captivity
B15_13	LG01	13,161,755	14,303,789	1,142.04	2,794	0.409	0.993	0.001	Captivity
B15_13	LG01	14,304,749	20,142,344	5,837.60	3,300	1.769	0.991	0.001	Captivity
B15_13	LG01	20,194,984	26,881,896	6,686.91	2,763	2.420	0.979	0.003	Captivity
B15_13	LG01	26,882,274	28,359,282	1,477.01	603	2.449	0.980	0.002	Captivity
B15_13	LG01	28,387,875	33,181,574	4,793.70	2,517	1.905	0.981	0.002	Captivity
B15_13	LG01	33,222,968	35,102,324	1,879.36	405	4.640	0.963	0.010	Captivity
B15_13	LG01	35,127,584	37,210,365	2,082.78	442	4.712	0.962	0.007	Captivity
B15_13	LG01	37,223,710	44,088,235	6,864.53	990	6.934	0.942	0.008	Captivity
B15_13	LG01	46,082,997	52,046,563	5,963.57	842	7.083	0.969	0.004	Captivity
B15_13	LG01	52,053,839	57,005,347	4,951.51	3,196	1.549	0.978	0.002	Captivity
B15_13	LG01	57,946,464	61,256,323	3,309.86	1,851	1.788	0.982	0.002	Captivity
B15_13	LG01	61,260,410	62,435,664	1,175.26	341	3.446	0.935	0.003	Captivity
B15_13	LG01	62,482,388	66,962,448	4,480.06	1,673	2.678	0.981	0.001	Captivity
B15_13	LG01	67,947,506	69,499,480	1,551.98	656	2.366	0.960	0.003	Captivity
B15_13	LG01	69,503,442	72,129,526	2,626.09	1,291	2.034	0.978	0.002	Captivity
B15_13	LG01	72,778,157	74,130,095	1,351.94	244	5.541	0.926	0.008	Captivity
B15_13	LG01	74,976,511	77,008,212	2,031.70	638	3.184	0.973	0.003	Captivity
B15_13	LG01	77,009,367	82,276,006	5,266.64	1,523	3.458	0.968	0.001	Captivity
B15_13	LG01	82,333,613	84,902,149	2,568.54	350	7.339	0.931	0.011	Captivity
B15_13	LG01	85,919,544	88,004,204	2,084.66	454	4.592	0.976	0.007	Captivity
B15_13	LG01	88,872,700	91,664,946	2,792.25	839	3.328	0.974	0.002	Captivity
B15_13	LG01	91,684,736	93,625,883	1,941.15	346	5.610	0.977	0.000	Captivity
B15_13	LG01	93,628,379	98,078,052	4,449.67	1,773	2.510	0.972	0.003	Captivity
B15_13	LG01	98,244,564	100,880,448	2,635.89	790	3.337	0.973	0.005	Captivity
B15_13	LG01	100,884,497	102,636,499	1,752.00	658	2.663	0.962	0.003	Captivity
B15_13	LG01	102,640,912	103,657,207	1,016.30	266	3.821	0.989	0.004	Captivity
B15_13	LG01	107,081,133	108,868,275	1,787.14	143	12.498	0.986	0.000	Captivity
B15_13	LG01	109,154,101	111,475,433	2,321.33	617	3.762	0.971	0.003	Captivity
B15_13	LG01	111,479,280	113,281,702	1,802.42	699	2.579	0.991	0.000	Captivity
B15_13	LG01	113,289,587	115,466,985	2,177.40	705	3.089	0.970	0.009	Captivity
B15_13	LG01	116,246,827	118,718,172	2,471.35	145	17.044	0.890	0.014	Captivity
B15_13	LG01	120,338,724	121,631,084	1,292.36	112	11.539	0.920	0.018	Captivity
B15_13	LG01	127,842,609	129,912,893	2,070.29	144	14.377	0.924	0.007	Captivity
B15_13	LG01	132,667,093	135,263,026	2,595.93	183	14.185	0.945	0.022	Captivity
B15_13	LG01	135,359,240	138,217,856	2,858.62	252	11.344	0.933	0.012	Captivity
B15_13	LG01	138,385,243	142,069,705	3,684.46	591	6.234	0.976	0.005	Captivity
B15_13	LG01	142,081,017	144,049,762	1,968.75	644	3.057	0.981	0.005	Captivity
B15_13	LG01	144,323,071	146,938,804	2,615.73	266	9.834	0.947	0.000	Captivity
B15_13	LG01	146,958,825	149,939,751	2,980.93	611	4.879	0.957	0.007	Captivity
B15_13	LG01	149,984,815	155,533,459	5,548.65	474	11.706	0.930	0.006	Captivity
B15_13	LG01	164,353,910	165,744,526	1,390.62	124	11.215	0.919	0.008	Captivity
B15_13	LG01	167,008,228	168,644,191	1,635.96	299	5.471	0.940	0.007	Captivity
B15_13	LG01	168,645,548	174,536,149	5,890.60	2,067	2.850	0.973	0.004	Captivity
B15_13	LG01	174,591,687	177,343,298	2,751.61	287	9.587	0.948	0.007	Captivity
B15_13	LG01	178,659,089	180,574,408	1,915.32	126	15.201	0.905	0.008	Captivity
B15_13	LG01	180,635,515	182,450,429	1,814.92	200	9.075	0.955	0.000	Captivity
B15_13	LG01	182,516,962	186,684,309	4,167.35	796	5.235	0.962	0.006	Captivity
B15_13	LG01	186,691,539	190,584,354	3,892.82	1,714	2.271	0.991	0.001	Captivity
B15_13	LG01	192,094,168	198,590,392	6,496.23	729	8.911	0.949	0.007	Captivity
B15_13	LG01	198,597,728	201,534,416	2,936.69	251	11.700	0.968	0.012	Captivity
B15_13	LG01	201,544,377	203,176,620	1,632.24	148	11.029	0.912	0.007	Captivity
B15_13	LG01	204,764,232	206,647,394	1,883.16	192	9.808	0.927	0.010	Captivity
B15_13	LG01	206,702,174	209,141,812	2,439.64	517	4.719	0.969	0.006	Captivity
B15_13	LG01	209,680,878	210,906,542	1,225.67	542	2.261	0.985	0.000	Captivity
B15_13	LG01	211,297,004	214,279,513	2,982.51	1,048	2.846	0.951	0.005	Captivity
B15_13	LG01	214,390,043	219,530,823	5,140.78	1,440	3.570	0.968	0.001	Captivity
B15_13	LG01	219,537,108	226,814,936	7,277.83	3,115	2.336	0.977	0.003	Captivity
B15_13	LG01	227,317,801	234,631,234	7,313.43	4,477	1.634	0.985	0.002	Captivity
B15_13	LG01	234,631,570	238,067,727	3,436.16	2,357	1.458	0.986	0.001	Captivity
B15_13	LG01	243,680,079	244,765,496	1,085.42	420	2.584	0.974	0.010	Captivity
B15_13	LG02	11,261,319	12,504,297	1,242.98	630	1.973	0.983	0.002	Captivity
B15_13	LG02	12,578,599	14,165,589	1,586.99	2,430	0.653	0.991	0.001	Captivity
B15_13	LG02	14,166,511	16,620,240	2,453.73	2,412	1.017	0.988	0.001	Captivity
B15_13	LG02	29,610,122	31,466,529	1,856.41	545	3.406	0.961	0.006	Captivity
B15_13	LG02	40,619,843	41,868,769	1,248.93	107	11.672	0.925	0.028	Captivity
B15_13	LG02	88,182,773	89,423,762	1,240.99	133	9.331	0.962	0.015	Captivity
B15_13	LG02	100,592,942	101,760,315	1,167.37	574	2.034	0.970	0.010	Captivity
B15_13	LG02	101,763,881	104,406,857	2,642.98	1,223	2.161	0.980	0.007	Captivity
B15_13	LG02	106,695,771	107,962,597	1,266.83	683	1.855	0.987	0.006	Captivity
B15_13	LG02	112,199,426	113,455,223	1,255.80	477	2.633	0.977	0.010	Captivity
B15_13	LG02	128,309,142	130,828,178	2,519.04	601	4.191	0.960	0.013	Captivity
B15_13	LG02	131,789,185	133,647,872	1,858.69	438	4.244	0.966	0.014	Captivity
B15_13	LG02	134,822,721	136,247,430	1,424.71	268	5.316	0.948	0.015	Captivity
B15_13	LG02	139,089,376	140,285,561	1,196.19	144	8.307	0.917	0.007	Captivity
B15_13	LG02	140,317,224	141,468,765	1,151.54	112	10.282	0.964	0.018	Captivity
B15_13	LG02	159,422,928	160,548,188	1,125.26	166	6.779	0.934	0.018	Captivity
B15_13	LG02	207,554,729	210,288,652	2,733.92	883	3.096	0.981	0.003	Captivity
B15_13	LG02	210,340,110	212,745,809	2,405.70	567	4.243	0.954	0.005	Captivity
B15_13	LG02	212,764,849	216,829,435	4,064.59	486	8.363	0.922	0.012	Captivity
B15_13	LG02	217,711,840	218,923,028	1,211.19	865	1.400	0.998	0.002	Captivity
B15_13	LG02	218,953,559	225,152,217	6,198.66	1,140	5.437	0.968	0.004	Captivity
B15_13	LG02	227,026,639	229,461,618	2,434.98	269	9.052	0.937	0.007	Captivity
B15_13	LG02	229,652,208	230,851,381	1,199.17	177	6.775	0.944	0.000	Captivity
B15_13	LG02	231,379,649	234,009,968	2,630.32	533	4.935	0.992	0.000	Captivity
B15_13	LG02	234,016,779	235,149,569	1,132.79	245	4.624	0.988	0.000	Captivity
B15_13	LG02	235,162,255	238,473,302	3,311.05	784	4.223	0.971	0.008	Captivity
B15_13	LG03	431,559	1,935,321	1,503.76	223	6.743	0.973	0.004	Captivity
B15_13	LG03	2,758,800	4,408,062	1,649.26	117	14.096	0.889	0.009	Captivity
B15_13	LG03	7,527,564	10,660,887	3,133.32	115	27.246	0.922	0.017	Captivity
B15_13	LG03	19,277,423	21,973,554	2,696.13	298	9.047	0.946	0.003	Captivity
B15_13	LG03	21,978,580	27,038,529	5,059.95	1,075	4.707	0.978	0.004	Captivity
B15_13	LG03	27,065,254	29,278,770	2,213.52	477	4.640	0.983	0.006	Captivity
B15_13	LG03	29,331,581	30,575,300	1,243.72	155	8.024	0.948	0.026	Captivity
B15_13	LG03	30,663,632	32,384,842	1,721.21	294	5.854	0.952	0.014	Captivity
B15_13	LG03	33,916,612	37,275,610	3,359.00	150	22.393	0.913	0.020	Captivity
B15_13	LG03	41,434,708	43,113,103	1,678.40	110	15.258	0.955	0.018	Captivity
B15_13	LG03	49,233,621	53,447,589	4,213.97	221	19.068	0.941	0.009	Captivity
B15_13	LG03	62,922,212	65,070,465	2,148.25	117	18.361	0.906	0.009	Captivity
B15_13	LG03	69,330,354	71,542,820	2,212.47	112	19.754	0.902	0.018	Captivity
B15_13	LG03	81,936,793	84,752,923	2,816.13	133	21.174	0.910	0.015	Captivity
B15_13	LG03	86,600,649	90,943,503	4,342.86	257	16.898	0.922	0.012	Captivity
B15_13	LG03	91,145,016	94,199,986	3,054.97	164	18.628	0.902	0.018	Captivity
B15_13	LG03	94,261,703	97,759,479	3,497.78	212	16.499	0.910	0.014	Captivity
B15_13	LG03	99,438,706	101,212,772	1,774.07	111	15.983	0.928	0.009	Captivity
B15_13	LG03	102,607,509	105,375,950	2,768.44	123	22.508	0.927	0.016	Captivity
B15_13	LG03	107,935,666	110,271,907	2,336.24	128	18.252	0.898	0.023	Captivity
B15_13	LG03	114,781,933	116,928,231	2,146.30	127	16.900	0.882	0.016	Captivity
B15_13	LG03	121,459,292	123,680,814	2,221.52	136	16.335	0.926	0.000	Captivity
B15_13	LG03	123,882,859	125,484,011	1,601.15	104	15.396	0.904	0.000	Captivity
B15_13	LG03	129,604,882	131,699,074	2,094.19	121	17.307	0.909	0.008	Captivity
B15_13	LG03	134,552,958	138,823,673	4,270.72	294	14.526	0.915	0.010	Captivity
B15_13	LG03	141,646,125	144,348,465	2,702.34	178	15.182	0.921	0.006	Captivity
B15_13	LG03	146,908,003	151,835,246	4,927.24	269	18.317	0.918	0.007	Captivity
B15_13	LG03	152,782,803	154,751,193	1,968.39	110	17.894	0.900	0.009	Captivity
B15_13	LG03	158,384,101	160,456,734	2,072.63	144	14.393	0.931	0.021	Captivity
B15_13	LG03	164,311,648	168,441,727	4,130.08	621	6.651	0.968	0.006	Captivity
B15_13	LG03	170,751,050	173,328,892	2,577.84	323	7.981	0.975	0.000	Captivity
B15_13	LG03	173,896,456	174,931,834	1,035.38	404	2.563	0.978	0.005	Captivity
B15_13	LG03	174,945,475	180,643,374	5,697.90	1,417	4.021	0.980	0.002	Captivity
B15_13	LG03	180,669,500	185,876,002	5,206.50	1,028	5.065	0.969	0.005	Captivity
B15_13	LG03	190,189,704	192,257,021	2,067.32	140	14.767	0.921	0.014	Captivity
B15_13	LG03	192,901,763	194,691,932	1,790.17	115	15.567	0.913	0.009	Captivity
B15_13	LG03	194,749,264	197,461,123	2,711.86	240	11.299	0.925	0.008	Captivity
B15_13	LG03	197,494,075	202,055,001	4,560.93	698	6.534	0.961	0.007	Captivity
B15_13	LG03	202,083,987	207,190,198	5,106.21	2,905	1.758	0.993	0.002	Captivity
B15_13	LG03	213,088,662	217,405,956	4,317.30	827	5.220	0.975	0.006	Captivity
B15_13	LG03	222,499,391	223,863,752	1,364.36	2,779	0.491	0.986	0.001	Captivity
B15_13	LG04	3,929,512	5,277,504	1,347.99	3,415	0.395	0.998	0.001	Captivity
B15_13	LG04	5,280,631	6,731,382	1,450.75	2,873	0.505	0.992	0.001	Captivity
B15_13	LG04	10,919,927	13,899,521	2,979.60	2,860	1.042	0.992	0.001	Captivity
B15_13	LG04	53,801,141	54,932,416	1,131.28	372	3.041	0.952	0.013	Captivity
B15_13	LG04	107,583,798	110,269,590	2,685.79	1,563	1.718	0.987	0.004	Captivity
B15_13	LG04	110,302,733	111,928,741	1,626.01	1,247	1.304	0.984	0.004	Captivity
B15_13	LG04	111,930,892	113,598,653	1,667.76	1,446	1.153	0.989	0.004	Captivity
B15_13	LG04	119,122,828	120,122,854	1,000.03	156	6.410	0.917	0.026	Captivity
B15_13	LG04	121,233,973	122,761,039	1,527.07	272	5.614	0.941	0.011	Captivity
B15_13	LG04	125,056,703	127,313,634	2,256.93	368	6.133	0.957	0.019	Captivity
B15_13	LG04	127,395,922	128,716,582	1,320.66	120	11.006	0.908	0.017	Captivity
B15_13	LG04	131,854,537	133,367,401	1,512.87	217	6.972	0.935	0.014	Captivity
B15_13	LG04	134,331,792	136,127,455	1,795.66	429	4.186	0.953	0.007	Captivity
B15_13	LG04	136,139,942	137,714,962	1,575.02	460	3.424	0.963	0.015	Captivity
B15_13	LG04	138,154,336	139,227,456	1,073.12	312	3.439	0.968	0.013	Captivity
B15_13	LG04	165,630,153	167,692,722	2,062.57	669	3.083	0.964	0.012	Captivity
B15_13	LG04	171,536,243	172,654,932	1,118.69	245	4.566	0.939	0.016	Captivity
B15_13	LG04	198,465,387	200,161,572	1,696.19	447	3.795	0.984	0.004	Captivity
B15_13	LG04	201,957,850	203,115,534	1,157.69	843	1.373	0.980	0.004	Captivity
B15_13	LG05	22,146	1,537,676	1,515.53	398	3.808	0.960	0.008	Captivity
B15_13	LG05	1,570,474	4,338,702	2,768.23	564	4.908	0.968	0.007	Captivity
B15_13	LG05	4,389,007	5,852,297	1,463.29	706	2.073	0.973	0.007	Captivity
B15_13	LG05	6,732,894	7,835,550	1,102.66	648	1.702	0.981	0.005	Captivity
B15_13	LG05	7,856,579	9,143,491	1,286.91	219	5.876	0.959	0.014	Captivity
B15_13	LG05	9,179,586	11,484,736	2,305.15	987	2.336	0.991	0.002	Captivity
B15_13	LG05	11,490,605	13,905,175	2,414.57	455	5.307	0.949	0.013	Captivity
B15_13	LG05	13,906,721	15,533,343	1,626.62	217	7.496	0.917	0.000	Captivity
B15_13	LG05	15,548,271	16,550,006	1,001.74	206	4.863	0.951	0.010	Captivity
B15_13	LG05	16,558,675	19,738,205	3,179.53	1,044	3.046	0.978	0.007	Captivity
B15_13	LG05	19,775,487	21,043,170	1,267.68	548	2.313	0.991	0.004	Captivity
B15_13	LG05	21,476,129	22,964,270	1,488.14	635	2.344	0.965	0.002	Captivity
B15_13	LG05	23,435,106	24,525,315	1,090.21	499	2.185	0.970	0.002	Captivity
B15_13	LG05	27,190,877	29,260,800	2,069.92	852	2.429	0.967	0.006	Captivity
B15_13	LG05	29,311,782	34,134,983	4,823.20	1,091	4.421	0.969	0.005	Captivity
B15_13	LG05	34,157,685	37,141,058	2,983.37	741	4.026	0.965	0.004	Captivity
B15_13	LG05	37,996,676	39,051,263	1,054.59	474	2.225	0.962	0.002	Captivity
B15_13	LG05	39,254,585	49,971,371	10,716.79	2,990	3.584	0.969	0.005	Captivity
B15_13	LG05	51,165,048	52,172,991	1,007.94	135	7.466	0.933	0.015	Captivity
B15_13	LG05	53,040,570	54,872,381	1,831.81	267	6.861	0.963	0.007	Captivity
B15_13	LG05	54,885,416	56,510,571	1,625.16	636	2.555	0.959	0.011	Captivity
B15_13	LG05	57,018,009	58,185,255	1,167.25	517	2.258	0.965	0.008	Captivity
B15_13	LG05	59,003,970	60,585,968	1,582.00	750	2.109	0.983	0.001	Captivity
B15_13	LG05	60,645,361	64,938,763	4,293.40	1,616	2.657	0.960	0.002	Captivity
B15_13	LG05	65,033,896	68,062,529	3,028.63	648	4.674	0.948	0.005	Captivity
B15_13	LG05	70,620,704	73,140,981	2,520.28	443	5.689	0.962	0.005	Captivity
B15_13	LG05	73,309,166	74,675,475	1,366.31	132	10.351	0.970	0.008	Captivity
B15_13	LG05	74,699,426	76,842,805	2,143.38	757	2.831	0.979	0.004	Captivity
B15_13	LG05	76,859,946	79,486,798	2,626.85	501	5.243	0.958	0.008	Captivity
B15_13	LG05	80,422,711	82,332,218	1,909.51	171	11.167	0.942	0.012	Captivity
B15_13	LG05	82,363,192	84,934,946	2,571.76	236	10.897	0.953	0.008	Captivity
B15_13	LG05	84,954,564	87,264,501	2,309.94	455	5.077	0.958	0.009	Captivity
B15_13	LG05	87,276,124	88,580,102	1,303.98	249	5.237	0.964	0.000	Captivity
B15_13	LG05	89,016,380	91,517,120	2,500.74	904	2.766	0.968	0.004	Captivity
B15_13	LG05	91,521,801	92,571,492	1,049.69	461	2.277	0.961	0.007	Captivity
B15_13	LG05	93,232,347	94,988,340	1,755.99	270	6.504	0.956	0.007	Captivity
B15_13	LG05	95,024,897	105,006,671	9,981.78	2,416	4.132	0.958	0.004	Captivity
B15_13	LG05	105,051,279	106,833,037	1,781.76	526	3.387	0.962	0.006	Captivity
B15_13	LG05	106,846,194	118,117,905	11,271.71	3,864	2.917	0.975	0.003	Captivity
B15_13	LG05	118,120,137	120,352,964	2,232.83	1,681	1.328	0.976	0.002	Captivity
B15_13	LG05	120,581,814	121,796,484	1,214.67	848	1.432	0.992	0.004	Captivity
B15_13	LG05	124,819,355	126,110,779	1,291.43	2,251	0.574	0.994	0.001	Captivity
B15_13	LG05	137,069,773	141,122,965	4,053.19	4,319	0.938	0.990	0.001	Captivity
B15_13	LG05	141,132,245	143,537,715	2,405.47	1,822	1.320	0.981	0.002	Captivity
B15_13	LG05	143,550,006	144,884,256	1,334.25	470	2.839	0.987	0.004	Captivity
B15_13	LG05	145,456,150	147,420,659	1,964.51	568	3.459	0.967	0.002	Captivity
B15_13	LG05	148,134,805	149,983,398	1,848.59	163	11.341	0.933	0.000	Captivity
B15_13	LG05	150,353,271	151,885,809	1,532.54	258	5.940	0.946	0.000	Captivity
B15_13	LG05	151,886,260	157,369,084	5,482.83	2,891	1.897	0.983	0.001	Captivity
B15_13	LG05	157,371,141	158,507,157	1,136.02	267	4.255	0.959	0.004	Captivity
B15_13	LG05	158,806,375	159,933,078	1,126.70	245	4.599	0.967	0.000	Captivity
B15_13	LG06	17,739,780	19,249,820	1,510.04	1,844	0.819	0.990	0.001	Captivity
B15_13	LG06	19,258,081	23,110,557	3,852.48	2,582	1.492	0.985	0.002	Captivity
B15_13	LG06	23,656,062	28,395,657	4,739.60	3,897	1.216	0.992	0.001	Captivity
B15_13	LG06	28,410,359	29,487,969	1,077.61	421	2.560	0.986	0.000	Captivity
B15_13	LG06	29,805,092	34,007,818	4,202.73	1,948	2.157	0.981	0.002	Captivity
B15_13	LG06	34,012,690	36,839,916	2,827.23	1,422	1.988	0.983	0.001	Captivity
B15_13	LG06	36,921,066	39,281,992	2,360.93	728	3.243	0.953	0.005	Captivity
B15_13	LG06	40,536,572	44,580,512	4,043.94	3,054	1.324	0.986	0.002	Captivity
B15_13	LG06	45,243,277	46,463,674	1,220.40	1,021	1.195	0.967	0.004	Captivity
B15_13	LG06	46,473,781	52,038,039	5,564.26	2,630	2.116	0.973	0.002	Captivity
B15_13	LG06	52,043,574	53,920,718	1,877.15	820	2.289	0.973	0.002	Captivity
B15_13	LG06	54,835,461	56,290,127	1,454.67	2,068	0.703	0.981	0.001	Captivity
B15_13	LG06	56,293,371	57,924,658	1,631.29	864	1.888	0.966	0.001	Captivity
B15_13	LG06	57,927,495	60,919,299	2,991.81	1,959	1.527	0.980	0.003	Captivity
B15_13	LG06	61,931,767	66,069,423	4,137.66	2,457	1.684	0.969	0.003	Captivity
B15_13	LG06	66,076,965	67,424,722	1,347.76	565	2.385	0.982	0.000	Captivity
B15_13	LG06	67,436,482	69,462,942	2,026.46	691	2.933	0.987	0.000	Captivity
B15_13	LG06	69,471,318	73,352,774	3,881.46	2,218	1.750	0.982	0.003	Captivity
B15_13	LG06	74,150,441	77,062,344	2,911.90	1,348	2.160	0.968	0.004	Captivity
B15_13	LG06	77,089,328	81,860,721	4,771.39	921	5.181	0.962	0.004	Captivity
B15_13	LG06	81,861,213	83,153,575	1,292.36	697	1.854	0.966	0.004	Captivity
B15_13	LG06	84,105,967	88,826,478	4,720.51	1,418	3.329	0.978	0.004	Captivity
B15_13	LG06	89,078,703	90,564,426	1,485.72	819	1.814	0.989	0.002	Captivity
B15_13	LG06	90,569,720	91,667,320	1,097.60	600	1.829	0.978	0.005	Captivity
B15_13	LG06	91,671,465	93,203,696	1,532.23	610	2.512	0.993	0.000	Captivity
B15_13	LG06	93,472,205	94,582,861	1,110.66	299	3.715	0.983	0.003	Captivity
B15_13	LG06	94,591,879	100,582,578	5,990.70	1,884	3.180	0.984	0.003	Captivity
B15_13	LG06	103,194,260	108,626,495	5,432.24	1,493	3.638	0.971	0.006	Captivity
B15_13	LG06	108,646,602	111,498,321	2,851.72	1,689	1.688	0.985	0.001	Captivity
B15_13	LG06	111,507,643	115,091,077	3,583.44	726	4.936	0.952	0.006	Captivity
B15_13	LG06	115,185,589	118,286,908	3,101.32	783	3.961	0.973	0.005	Captivity
B15_13	LG06	118,379,484	119,849,007	1,469.52	373	3.940	0.930	0.011	Captivity
B15_13	LG06	119,852,900	122,001,785	2,148.89	1,951	1.101	0.973	0.002	Captivity
B15_13	LG06	122,826,389	124,605,733	1,779.35	726	2.451	0.957	0.003	Captivity
B15_13	LG06	124,803,844	125,949,864	1,146.02	325	3.526	0.978	0.003	Captivity
B15_13	LG06	125,967,822	129,054,666	3,086.85	1,023	3.017	0.972	0.001	Captivity
B15_13	LG06	129,670,549	133,906,621	4,236.07	1,985	2.134	0.977	0.001	Captivity
B15_13	LG06	133,921,782	140,389,562	6,467.78	3,333	1.941	0.981	0.002	Captivity
B15_13	LG06	140,396,469	143,968,702	3,572.23	1,004	3.558	0.974	0.004	Captivity
B15_13	LG06	143,980,445	145,468,763	1,488.32	454	3.278	0.963	0.007	Captivity
B15_13	LG07	619,392	1,709,958	1,090.57	414	2.634	0.969	0.007	Captivity
B15_13	LG07	1,727,803	2,736,582	1,008.78	536	1.882	0.972	0.004	Captivity
B15_13	LG07	2,738,040	5,916,204	3,178.17	1,323	2.402	0.976	0.005	Captivity
B15_13	LG07	8,394,785	10,829,296	2,434.51	374	6.509	0.968	0.003	Captivity
B15_13	LG07	12,842,286	14,025,582	1,183.30	882	1.342	0.982	0.002	Captivity
B15_13	LG07	14,027,272	15,775,375	1,748.10	895	1.953	0.973	0.003	Captivity
B15_13	LG07	17,453,210	18,896,323	1,443.11	406	3.554	0.968	0.005	Captivity
B15_13	LG07	32,767,442	34,163,953	1,396.51	734	1.903	0.973	0.008	Captivity
B15_13	LG07	52,662,248	56,356,499	3,694.25	1,227	3.011	0.975	0.004	Captivity
B15_13	LG07	56,737,967	58,897,326	2,159.36	250	8.637	0.924	0.016	Captivity
B15_13	LG07	59,253,670	60,428,785	1,175.12	105	11.192	0.933	0.019	Captivity
B15_13	LG07	60,584,328	62,525,703	1,941.38	532	3.649	0.970	0.006	Captivity
B15_13	LG07	62,542,005	67,339,278	4,797.27	829	5.787	0.951	0.008	Captivity
B15_13	LG07	67,859,036	71,091,730	3,232.70	1,151	2.809	0.976	0.003	Captivity
B15_13	LG07	73,041,613	78,642,088	5,600.48	2,869	1.952	0.976	0.003	Captivity
B15_13	LG07	80,374,663	82,742,753	2,368.09	614	3.857	0.959	0.003	Captivity
B15_13	LG07	84,289,230	85,923,446	1,634.22	791	2.066	0.973	0.004	Captivity
B15_13	LG07	86,621,580	91,155,610	4,534.03	2,366	1.916	0.984	0.005	Captivity
B15_13	LG07	91,182,917	92,545,481	1,362.57	495	2.753	0.982	0.002	Captivity
B15_13	LG07	93,172,231	101,232,746	8,060.52	2,902	2.778	0.981	0.006	Captivity
B15_13	LG07	101,262,383	102,282,513	1,020.13	224	4.554	0.978	0.000	Captivity
B15_13	LG07	103,250,476	104,940,626	1,690.15	226	7.479	0.956	0.013	Captivity
B15_13	LG07	105,528,551	107,702,683	2,174.13	830	2.619	0.984	0.005	Captivity
B15_13	LG07	107,976,850	109,293,788	1,316.94	585	2.251	0.974	0.007	Captivity
B15_13	LG07	126,455,261	128,846,650	2,391.39	901	2.654	0.987	0.007	Captivity
B15_13	LG07	131,468,073	132,660,038	1,191.97	976	1.221	0.983	0.002	Captivity
B15_13	LG07	135,481,539	139,059,512	3,577.97	3,936	0.909	0.996	0.000	Captivity
B15_13	LG08	5,877,605	7,145,139	1,267.54	1,230	1.031	0.994	0.001	Captivity
B15_13	LG08	21,959,936	24,234,615	2,274.68	1,233	1.845	0.983	0.003	Captivity
B15_13	LG08	24,234,666	26,473,480	2,238.82	751	2.981	0.968	0.008	Captivity
B15_13	LG08	39,900,855	40,973,129	1,072.28	319	3.361	0.950	0.019	Captivity
B15_13	LG08	47,029,018	48,315,545	1,286.53	710	1.812	0.972	0.006	Captivity
B15_13	LG08	48,769,296	51,328,862	2,559.57	1,043	2.454	0.961	0.012	Captivity
B15_13	LG08	52,081,622	54,168,972	2,087.35	804	2.596	0.953	0.007	Captivity
B15_13	LG08	55,760,321	56,824,927	1,064.61	195	5.460	0.969	0.005	Captivity
B15_13	LG08	60,674,011	62,347,060	1,673.05	497	3.366	0.972	0.010	Captivity
B15_13	LG08	63,736,171	65,152,002	1,415.83	951	1.489	0.984	0.004	Captivity
B15_13	LG08	70,283,650	71,553,703	1,270.05	365	3.480	0.967	0.005	Captivity
B15_13	LG08	76,415,657	77,452,999	1,037.34	304	3.412	0.954	0.016	Captivity
B15_13	LG08	77,468,513	78,526,158	1,057.65	378	2.798	0.950	0.016	Captivity
B15_13	LG08	78,660,000	79,782,541	1,122.54	704	1.595	0.990	0.009	Captivity
B15_13	LG08	79,788,405	81,044,329	1,255.93	1,143	1.099	0.986	0.003	Captivity
B15_13	LG08	82,221,198	83,905,077	1,683.88	1,065	1.581	0.979	0.006	Captivity
B15_13	LG08	100,507,553	101,573,467	1,065.92	400	2.665	0.940	0.013	Captivity
B15_13	LG08	104,581,858	105,628,748	1,046.89	536	1.953	0.972	0.007	Captivity
B15_13	LG08	122,428,006	124,920,134	2,492.13	846	2.946	0.979	0.004	Captivity
B15_13	LG08	124,956,623	127,822,989	2,866.37	821	3.491	0.934	0.010	Captivity
B15_13	LG08	128,538,105	130,996,220	2,458.12	621	3.958	0.987	0.002	Captivity
B15_13	LG08	131,758,553	133,213,113	1,454.56	551	2.640	0.967	0.007	Captivity
B15_13	LG08	133,821,929	135,269,089	1,447.16	722	2.004	0.968	0.010	Captivity
B15_13	LG08	137,771,110	141,442,257	3,671.15	1,098	3.343	0.978	0.004	Captivity
B15_13	LG08	141,443,404	142,980,772	1,537.37	829	1.854	0.971	0.002	Captivity
B15_13	LG08	143,884,779	145,212,869	1,328.09	393	3.379	0.972	0.005	Captivity
B15_13	LG08	145,454,462	146,837,292	1,382.83	1,224	1.130	0.982	0.005	Captivity
B15_13	LG08	146,842,886	149,017,946	2,175.06	918	2.369	0.969	0.005	Captivity
B15_13	LG09	877,417	2,383,202	1,505.79	166	9.071	0.922	0.018	Captivity
B15_13	LG09	21,642,643	23,216,502	1,573.86	679	2.318	0.975	0.003	Captivity
B15_13	LG09	52,142,387	53,372,740	1,230.35	1,016	1.211	0.991	0.004	Captivity
B15_13	LG09	54,616,011	55,713,647	1,097.64	548	2.003	0.974	0.011	Captivity
B15_13	LG09	88,335,056	90,156,298	1,821.24	1,004	1.814	0.990	0.001	Captivity
B15_13	LG09	110,307,681	113,019,127	2,711.45	2,730	0.993	0.992	0.001	Captivity
B15_13	LG09	113,030,716	114,491,358	1,460.64	2,217	0.659	0.987	0.000	Captivity
B15_13	LG09	115,622,609	117,796,504	2,173.90	5,989	0.363	0.992	0.001	Captivity
B15_13	LG09	117,815,775	119,117,749	1,301.98	2,292	0.568	0.988	0.000	Captivity
B15_13	LG09	138,356,694	139,583,784	1,227.09	757	1.621	0.984	0.003	Captivity
B15_13	LG09	140,236,443	141,675,850	1,439.41	2,266	0.635	0.994	0.001	Captivity
B15_13	LG10	15,481,719	16,775,092	1,293.37	359	3.603	0.978	0.011	Captivity
B15_13	LG10	37,319,500	38,857,141	1,537.64	1,866	0.824	0.988	0.001	Captivity
B15_13	LG10	39,767,724	41,196,099	1,428.38	1,300	1.099	0.991	0.002	Captivity
B15_13	LG10	42,462,152	45,021,740	2,559.59	4,540	0.564	0.991	0.002	Captivity
B15_13	LG10	48,208,361	50,081,789	1,873.43	2,388	0.785	0.992	0.001	Captivity
B15_13	LG10	56,353,783	63,608,254	7,254.47	5,325	1.362	0.986	0.002	Captivity
B15_13	LG10	64,904,049	68,517,353	3,613.31	3,185	1.134	0.986	0.003	Captivity
B15_13	LG10	68,534,828	69,775,728	1,240.90	927	1.339	0.985	0.002	Captivity
B15_13	LG10	77,807,366	80,005,022	2,197.66	1,199	1.833	0.989	0.003	Captivity
B15_13	LG10	80,005,828	82,386,658	2,380.83	812	2.932	0.974	0.009	Captivity
B15_13	LG10	82,412,590	87,218,638	4,806.05	1,228	3.914	0.976	0.008	Captivity
B15_13	LG10	87,795,953	88,839,147	1,043.20	1,192	0.875	0.995	0.002	Captivity
B15_13	LG10	88,910,385	90,226,991	1,316.61	1,092	1.206	0.988	0.003	Captivity
B15_13	LG10	90,297,920	93,201,956	2,904.04	1,135	2.559	0.973	0.008	Captivity
B15_13	LG11	20,875,004	22,261,079	1,386.08	602	2.302	0.955	0.003	Captivity
B15_13	LG11	27,584,354	29,062,207	1,477.85	1,133	1.304	0.974	0.004	Captivity
B15_13	LG11	29,066,954	33,124,556	4,057.60	3,171	1.280	0.986	0.003	Captivity
B15_13	LG11	33,125,971	34,545,222	1,419.25	1,705	0.832	0.978	0.002	Captivity
B15_13	LG11	34,545,877	35,972,400	1,426.52	1,445	0.987	0.986	0.001	Captivity
B15_13	LG11	35,973,758	37,141,725	1,167.97	743	1.572	0.974	0.003	Captivity
B15_13	LG11	42,059,788	43,233,965	1,174.18	490	2.396	0.973	0.002	Captivity
B15_13	LG11	43,249,863	44,758,143	1,508.28	1,390	1.085	0.977	0.002	Captivity
B15_13	LG11	44,762,189	47,195,664	2,433.48	2,163	1.125	0.993	0.001	Captivity
B15_13	LG11	80,477,410	82,223,909	1,746.50	1,138	1.535	0.976	0.004	Captivity
B15_13	LG12	8,969,829	10,921,003	1,951.18	398	4.902	0.957	0.013	Captivity
B15_13	LG12	16,725,427	18,173,229	1,447.80	469	3.087	0.953	0.000	Captivity
B15_13	LG12	18,182,567	21,474,444	3,291.88	1,194	2.757	0.953	0.008	Captivity
B15_13	LG12	29,446,525	35,424,793	5,978.27	4,768	1.254	0.989	0.001	Captivity
B15_13	LG12	35,425,294	37,174,607	1,749.31	2,598	0.673	0.987	0.001	Captivity
B15_13	LG12	39,556,120	41,354,433	1,798.31	1,017	1.768	0.974	0.003	Captivity
B15_13	LG12	68,412,259	69,792,715	1,380.46	479	2.882	0.981	0.008	Captivity
B15_13	LG13	5,376,773	6,505,781	1,129.01	2,151	0.525	0.991	0.000	Captivity
B15_13	LG13	7,010,364	9,954,900	2,944.54	2,364	1.246	0.990	0.002	Captivity
B15_13	LG13	15,506,122	16,819,788	1,313.67	784	1.676	0.990	0.001	Captivity
B15_13	LG13	24,044,255	25,511,718	1,467.46	720	2.038	0.975	0.008	Captivity
B15_13	LG13	46,135,682	47,281,513	1,145.83	558	2.053	0.970	0.007	Captivity
B15_13	LG13	58,246,729	59,325,084	1,078.36	566	1.905	0.972	0.009	Captivity
B15_13	LG13	63,314,343	64,407,180	1,092.84	809	1.351	0.973	0.006	Captivity
B15_13	LG13	64,434,277	65,657,050	1,222.77	482	2.537	0.981	0.004	Captivity
B15_13	LG13	70,569,705	71,903,453	1,333.75	508	2.625	0.990	0.004	Captivity
B15_13	LG14	3,444,947	8,536,439	5,091.49	4,567	1.115	0.996	0.000	Captivity
B15_13	LG14	9,216,510	11,608,213	2,391.70	2,415	0.990	0.996	0.001	Captivity
B15_13	LG14	20,209,874	21,701,779	1,491.91	736	2.027	0.980	0.004	Captivity
B15_13	LG14	28,388,945	29,658,827	1,269.88	455	2.791	0.967	0.009	Captivity
B15_13	LG14	30,064,401	31,647,568	1,583.17	489	3.238	0.955	0.010	Captivity
B15_13	LG14	36,754,503	37,768,940	1,014.44	378	2.684	0.984	0.008	Captivity
B15_13	LG14	42,797,763	44,131,399	1,333.64	736	1.812	0.963	0.014	Captivity
B15_13	LG14	61,173,279	62,290,458	1,117.18	686	1.629	0.990	0.003	Captivity
B15_13	LG14	62,792,432	64,245,592	1,453.16	400	3.633	0.973	0.008	Captivity
B15_13	LG14	64,874,750	66,535,349	1,660.60	924	1.797	0.986	0.004	Captivity
B15_13	LG15	2,184,618	3,905,965	1,721.35	2,302	0.748	0.995	0.001	Captivity
B15_13	LG15	11,987,953	14,275,484	2,287.53	1,800	1.271	0.988	0.005	Captivity
B15_13	LG15	19,412,919	23,517,362	4,104.44	1,974	2.079	0.985	0.001	Captivity
B15_13	LG15	24,119,364	25,969,330	1,849.97	878	2.107	0.974	0.002	Captivity
B15_13	LG15	26,730,592	28,164,402	1,433.81	514	2.790	0.979	0.006	Captivity
B15_13	LG15	28,986,618	29,988,172	1,001.56	375	2.671	0.963	0.011	Captivity
B15_13	LG15	39,197,028	40,369,606	1,172.58	1,050	1.117	0.987	0.000	Captivity
B15_13	LG15	48,914,065	55,109,733	6,195.67	2,977	2.081	0.987	0.002	Captivity
B15_13	LG15	55,569,420	56,926,535	1,357.12	840	1.616	0.983	0.001	Captivity
B15_13	LG16	36,826,687	38,224,217	1,397.53	283	4.938	0.968	0.011	Captivity
B15_13	LG16	38,557,366	40,105,426	1,548.06	390	3.969	0.964	0.013	Captivity
B15_9	LG01	586,798	1,644,688	1,057.89	2,763	0.383	0.972	0.001	Captivity
B15_9	LG01	5,309,381	7,314,686	2,005.31	1,750	1.146	0.989	0.002	Captivity
B15_9	LG01	10,955,603	12,039,376	1,083.77	943	1.149	0.987	0.002	Captivity
B15_9	LG01	12,043,580	14,827,085	2,783.51	5,314	0.524	0.989	0.001	Captivity
B15_9	LG01	29,624,029	33,222,967	3,598.94	1,366	2.635	0.969	0.007	Captivity
B15_9	LG01	33,799,015	35,642,308	1,843.29	520	3.545	0.965	0.006	Captivity
B15_9	LG01	41,490,345	43,343,130	1,852.79	418	4.433	0.945	0.012	Captivity
B15_9	LG01	86,888,704	88,090,177	1,201.47	347	3.462	0.948	0.017	Captivity
B15_9	LG01	93,099,019	94,289,035	1,190.02	446	2.668	0.969	0.013	Captivity
B15_9	LG01	109,513,689	110,700,789	1,187.10	357	3.325	0.966	0.017	Captivity
B15_9	LG01	111,487,825	113,201,463	1,713.64	649	2.640	0.971	0.012	Captivity
B15_9	LG01	134,182,924	136,479,536	2,296.61	186	12.347	0.935	0.016	Captivity
B15_9	LG01	139,260,133	140,395,010	1,134.88	221	5.135	0.973	0.014	Captivity
B15_9	LG01	140,461,651	142,509,977	2,048.33	401	5.108	0.963	0.017	Captivity
B15_9	LG01	168,942,005	170,409,648	1,467.64	553	2.654	0.955	0.016	Captivity
B15_9	LG01	171,991,135	173,021,342	1,030.21	504	2.044	0.964	0.014	Captivity
B15_9	LG01	210,664,473	212,658,249	1,993.78	921	2.165	0.955	0.011	Captivity
B15_9	LG01	234,656,156	238,067,715	3,411.56	2,251	1.516	0.984	0.004	Captivity
B15_9	LG02	29,610,122	31,466,529	1,856.41	545	3.406	0.967	0.004	Captivity
B15_9	LG02	88,182,773	89,825,110	1,642.34	182	9.024	0.967	0.016	Captivity
B15_9	LG02	97,452,065	98,767,071	1,315.01	276	4.765	0.971	0.007	Captivity
B15_9	LG02	99,820,212	101,655,545	1,835.33	648	2.832	0.968	0.015	Captivity
B15_9	LG02	101,856,624	103,935,520	2,078.90	963	2.159	0.990	0.004	Captivity
B15_9	LG02	106,695,735	108,467,456	1,771.72	877	2.020	0.986	0.008	Captivity
B15_9	LG02	112,589,912	113,678,738	1,088.83	505	2.156	0.982	0.008	Captivity
B15_9	LG02	124,153,053	126,222,673	2,069.62	672	3.080	0.958	0.010	Captivity
B15_9	LG02	126,639,868	127,654,012	1,014.15	537	1.889	0.981	0.009	Captivity
B15_9	LG02	127,682,238	130,896,783	3,214.55	789	4.074	0.953	0.013	Captivity
B15_9	LG02	131,754,820	134,260,614	2,505.80	527	4.755	0.964	0.011	Captivity
B15_9	LG02	134,565,129	135,899,008	1,333.88	210	6.352	0.933	0.014	Captivity
B15_9	LG02	137,271,780	138,524,655	1,252.88	151	8.297	0.940	0.020	Captivity
B15_9	LG02	139,161,136	140,285,561	1,124.43	130	8.649	0.915	0.008	Captivity
B15_9	LG02	159,422,928	160,570,007	1,147.08	170	6.748	0.941	0.012	Captivity
B15_9	LG02	207,555,283	209,499,353	1,944.07	707	2.750	0.976	0.006	Captivity
B15_9	LG02	210,303,853	214,930,243	4,626.39	891	5.192	0.943	0.009	Captivity
B15_9	LG02	215,097,461	216,503,458	1,406.00	121	11.620	0.950	0.008	Captivity
B15_9	LG02	216,513,446	218,923,028	2,409.58	1,137	2.119	0.992	0.003	Captivity
B15_9	LG02	219,167,243	221,343,710	2,176.47	428	5.085	0.970	0.005	Captivity
B15_9	LG02	221,623,309	228,048,057	6,424.75	933	6.886	0.964	0.008	Captivity
B15_9	LG02	228,117,117	229,468,673	1,351.56	136	9.938	0.956	0.000	Captivity
B15_9	LG02	229,661,876	230,851,383	1,189.51	176	6.759	0.949	0.006	Captivity
B15_9	LG02	231,379,195	232,965,309	1,586.12	275	5.768	0.978	0.011	Captivity
B15_9	LG02	234,404,804	238,826,350	4,421.55	1,057	4.183	0.974	0.004	Captivity
B15_9	LG03	430,647	1,573,146	1,142.50	181	6.312	0.972	0.011	Captivity
B15_9	LG03	1,578,848	4,648,293	3,069.45	270	11.368	0.915	0.011	Captivity
B15_9	LG03	10,533,778	12,942,934	2,409.16	130	18.532	0.923	0.015	Captivity
B15_9	LG03	15,943,512	21,972,486	6,028.98	490	12.304	0.924	0.008	Captivity
B15_9	LG03	21,978,610	25,100,742	3,122.13	594	5.256	0.980	0.007	Captivity
B15_9	LG03	25,924,808	32,212,802	6,288.00	1,287	4.886	0.974	0.007	Captivity
B15_9	LG03	33,409,005	39,857,692	6,448.69	305	21.143	0.931	0.016	Captivity
B15_9	LG03	45,634,478	48,984,172	3,349.70	129	25.967	0.922	0.016	Captivity
B15_9	LG03	49,453,474	51,931,065	2,477.59	135	18.353	0.919	0.015	Captivity
B15_9	LG03	52,127,725	54,883,359	2,755.64	152	18.129	0.941	0.007	Captivity
B15_9	LG03	62,621,284	66,783,962	4,162.68	227	18.338	0.934	0.009	Captivity
B15_9	LG03	72,217,360	74,364,467	2,147.11	130	16.516	0.908	0.015	Captivity
B15_9	LG03	77,302,569	79,881,342	2,578.77	136	18.962	0.897	0.022	Captivity
B15_9	LG03	82,815,832	86,821,235	4,005.40	204	19.634	0.907	0.010	Captivity
B15_9	LG03	90,522,327	94,063,720	3,541.39	180	19.674	0.922	0.006	Captivity
B15_9	LG03	94,264,339	99,013,979	4,749.64	269	17.657	0.907	0.015	Captivity
B15_9	LG03	108,354,186	110,949,636	2,595.45	149	17.419	0.893	0.007	Captivity
B15_9	LG03	117,786,231	120,225,567	2,439.34	118	20.672	0.924	0.000	Captivity
B15_9	LG03	120,269,900	121,509,607	1,239.71	116	10.687	0.948	0.000	Captivity
B15_9	LG03	125,924,124	128,243,018	2,318.90	158	14.677	0.924	0.013	Captivity
B15_9	LG03	149,209,376	152,167,507	2,958.13	160	18.488	0.925	0.019	Captivity
B15_9	LG03	154,081,739	156,586,319	2,504.58	160	15.654	0.881	0.019	Captivity
B15_9	LG03	160,774,112	162,185,671	1,411.56	102	13.839	0.951	0.010	Captivity
B15_9	LG03	164,947,363	169,318,281	4,370.92	643	6.798	0.963	0.009	Captivity
B15_9	LG03	170,752,602	174,017,905	3,265.30	486	6.719	0.961	0.000	Captivity
B15_9	LG03	174,945,475	181,398,684	6,453.21	1,633	3.952	0.975	0.004	Captivity
B15_9	LG03	181,422,741	186,245,624	4,822.88	941	5.125	0.967	0.005	Captivity
B15_9	LG03	187,150,105	189,746,100	2,596.00	182	14.264	0.918	0.016	Captivity
B15_9	LG03	194,749,264	196,842,949	2,093.69	159	13.168	0.937	0.013	Captivity
B15_9	LG03	197,596,074	199,378,037	1,781.96	275	6.480	0.964	0.004	Captivity
B15_9	LG03	199,410,624	201,012,802	1,602.18	291	5.506	0.976	0.007	Captivity
B15_9	LG03	201,049,527	202,054,991	1,005.47	109	9.224	0.963	0.009	Captivity
B15_9	LG03	202,253,444	207,190,198	4,936.76	2,774	1.780	0.994	0.001	Captivity
B15_9	LG03	212,722,897	217,405,962	4,683.07	971	4.823	0.967	0.005	Captivity
B15_9	LG03	226,035,266	227,047,479	1,012.21	612	1.654	0.982	0.002	Captivity
B15_9	LG04	2,261,259	5,277,088	3,015.83	6,595	0.457	0.988	0.001	Captivity
B15_9	LG04	52,321,014	53,402,949	1,081.94	334	3.239	0.949	0.018	Captivity
B15_9	LG04	108,333,674	109,967,743	1,634.07	1,219	1.341	0.978	0.007	Captivity
B15_9	LG04	109,982,263	111,928,741	1,946.48	1,446	1.346	0.984	0.006	Captivity
B15_9	LG04	112,272,471	114,146,433	1,873.96	1,129	1.660	0.988	0.004	Captivity
B15_9	LG04	119,122,828	120,259,724	1,136.90	191	5.952	0.906	0.021	Captivity
B15_9	LG04	121,264,952	122,682,690	1,417.74	243	5.834	0.930	0.016	Captivity
B15_9	LG04	123,391,178	124,948,932	1,557.76	281	5.544	0.936	0.021	Captivity
B15_9	LG04	127,471,731	128,699,254	1,227.52	113	10.863	0.920	0.018	Captivity
B15_9	LG04	129,649,650	131,063,567	1,413.92	174	8.126	0.948	0.017	Captivity
B15_9	LG04	132,474,620	133,507,910	1,033.29	156	6.624	0.949	0.006	Captivity
B15_9	LG04	134,006,002	135,015,007	1,009.01	144	7.007	0.882	0.021	Captivity
B15_9	LG04	135,059,130	137,714,962	2,655.83	799	3.324	0.964	0.008	Captivity
B15_9	LG04	171,029,261	172,654,932	1,625.67	292	5.567	0.938	0.017	Captivity
B15_9	LG04	172,675,141	173,737,166	1,062.03	278	3.820	0.942	0.014	Captivity
B15_9	LG04	197,875,269	198,916,986	1,041.72	432	2.411	0.975	0.002	Captivity
B15_9	LG04	205,854,703	207,005,699	1,151.00	1,399	0.823	0.993	0.001	Captivity
B15_9	LG04	210,025,893	216,080,661	6,054.77	7,589	0.798	0.995	0.001	Captivity
B15_9	LG05	21,820	1,549,089	1,527.27	407	3.753	0.973	0.002	Captivity
B15_9	LG05	2,294,603	4,338,696	2,044.09	416	4.914	0.966	0.010	Captivity
B15_9	LG05	4,373,922	5,852,297	1,478.38	707	2.091	0.980	0.000	Captivity
B15_9	LG05	5,863,722	9,053,242	3,189.52	1,168	2.731	0.982	0.002	Captivity
B15_9	LG05	9,120,636	11,486,765	2,366.13	1,001	2.364	0.993	0.001	Captivity
B15_9	LG05	11,490,605	13,905,175	2,414.57	455	5.307	0.956	0.007	Captivity
B15_9	LG05	13,906,721	16,151,333	2,244.61	349	6.432	0.926	0.009	Captivity
B15_9	LG05	17,299,483	22,964,270	5,664.79	2,327	2.434	0.980	0.003	Captivity
B15_9	LG05	23,435,129	24,525,315	1,090.19	497	2.194	0.974	0.004	Captivity
B15_9	LG05	27,598,917	28,868,638	1,269.72	464	2.736	0.961	0.004	Captivity
B15_9	LG05	29,311,782	32,575,982	3,264.20	784	4.164	0.968	0.006	Captivity
B15_9	LG05	32,584,506	34,123,364	1,538.86	299	5.147	0.963	0.000	Captivity
B15_9	LG05	34,157,685	35,809,105	1,651.42	297	5.560	0.963	0.007	Captivity
B15_9	LG05	35,835,388	37,141,058	1,305.67	441	2.961	0.961	0.007	Captivity
B15_9	LG05	37,156,043	38,824,382	1,668.34	564	2.958	0.977	0.005	Captivity
B15_9	LG05	39,052,806	43,240,615	4,187.81	1,324	3.163	0.974	0.002	Captivity
B15_9	LG05	44,033,935	49,972,615	5,938.68	1,734	3.425	0.971	0.003	Captivity
B15_9	LG05	49,982,199	52,587,094	2,604.90	420	6.202	0.962	0.007	Captivity
B15_9	LG05	52,801,777	54,058,117	1,256.34	176	7.138	0.949	0.000	Captivity
B15_9	LG05	54,473,298	55,626,032	1,152.74	332	3.472	0.940	0.006	Captivity
B15_9	LG05	56,357,038	58,067,482	1,710.45	547	3.127	0.956	0.007	Captivity
B15_9	LG05	59,907,020	62,660,167	2,753.15	586	4.698	0.949	0.015	Captivity
B15_9	LG05	62,666,952	63,975,059	1,308.11	890	1.470	0.957	0.002	Captivity
B15_9	LG05	63,985,650	65,363,047	1,377.40	313	4.401	0.955	0.003	Captivity
B15_9	LG05	66,908,587	68,039,309	1,130.72	345	3.277	0.965	0.003	Captivity
B15_9	LG05	68,580,169	69,734,717	1,154.55	285	4.051	0.965	0.004	Captivity
B15_9	LG05	70,709,258	73,140,981	2,431.72	408	5.960	0.944	0.002	Captivity
B15_9	LG05	73,296,430	75,564,397	2,267.97	480	4.725	0.975	0.002	Captivity
B15_9	LG05	76,863,120	78,229,313	1,366.19	281	4.862	0.964	0.007	Captivity
B15_9	LG05	78,367,436	86,155,762	7,788.33	831	9.372	0.927	0.010	Captivity
B15_9	LG05	86,191,545	87,500,989	1,309.45	281	4.660	0.961	0.007	Captivity
B15_9	LG05	87,749,823	92,564,179	4,814.36	1,560	3.086	0.964	0.005	Captivity
B15_9	LG05	93,937,983	96,147,258	2,209.28	488	4.527	0.971	0.000	Captivity
B15_9	LG05	96,159,521	97,315,985	1,156.47	354	3.267	0.949	0.011	Captivity
B15_9	LG05	97,316,075	98,553,216	1,237.14	362	3.418	0.953	0.003	Captivity
B15_9	LG05	98,571,074	100,246,090	1,675.02	284	5.898	0.958	0.011	Captivity
B15_9	LG05	100,262,292	102,397,373	2,135.08	744	2.870	0.949	0.004	Captivity
B15_9	LG05	103,394,298	106,451,328	3,057.03	554	5.518	0.957	0.007	Captivity
B15_9	LG05	108,031,423	109,639,341	1,607.92	604	2.662	0.978	0.002	Captivity
B15_9	LG05	110,040,093	116,392,391	6,352.30	1,815	3.500	0.968	0.004	Captivity
B15_9	LG05	116,426,527	117,506,573	1,080.05	620	1.742	0.981	0.006	Captivity
B15_9	LG05	117,768,297	119,098,490	1,330.19	836	1.591	0.968	0.004	Captivity
B15_9	LG05	119,099,573	122,675,481	3,575.91	4,157	0.860	0.992	0.002	Captivity
B15_9	LG05	123,262,368	125,864,971	2,602.60	3,475	0.749	0.993	0.001	Captivity
B15_9	LG05	125,866,787	128,118,235	2,251.45	2,111	1.067	0.992	0.001	Captivity
B15_9	LG05	128,775,919	131,036,089	2,260.17	2,691	0.840	0.987	0.001	Captivity
B15_9	LG05	133,447,533	134,649,564	1,202.03	1,104	1.089	0.984	0.004	Captivity
B15_9	LG05	139,486,703	143,216,711	3,730.01	2,586	1.442	0.981	0.000	Captivity
B15_9	LG05	143,373,552	146,571,123	3,197.57	1,061	3.014	0.970	0.003	Captivity
B15_9	LG05	146,585,822	148,042,136	1,456.32	236	6.171	0.945	0.008	Captivity
B15_9	LG05	148,134,804	150,031,823	1,897.02	165	11.497	0.921	0.012	Captivity
B15_9	LG05	150,728,374	151,885,027	1,156.65	225	5.141	0.951	0.004	Captivity
B15_9	LG05	151,886,260	153,165,483	1,279.22	528	2.423	0.970	0.000	Captivity
B15_9	LG05	153,792,514	155,580,307	1,787.79	793	2.254	0.971	0.004	Captivity
B15_9	LG05	155,659,546	158,701,938	3,042.39	1,098	2.771	0.976	0.005	Captivity
B15_9	LG05	158,768,840	160,513,813	1,744.97	342	5.102	0.965	0.006	Captivity
B15_9	LG06	25,490,648	28,034,139	2,543.49	1,804	1.410	0.981	0.007	Captivity
B15_9	LG06	36,033,176	39,083,333	3,050.16	850	3.588	0.952	0.008	Captivity
B15_9	LG06	39,440,392	43,016,554	3,576.16	2,511	1.424	0.977	0.004	Captivity
B15_9	LG06	43,023,903	45,373,737	2,349.84	1,851	1.269	0.980	0.002	Captivity
B15_9	LG06	45,502,015	47,233,594	1,731.58	1,337	1.295	0.975	0.003	Captivity
B15_9	LG06	47,330,927	51,276,612	3,945.69	1,691	2.333	0.970	0.005	Captivity
B15_9	LG06	51,369,358	53,920,718	2,551.36	1,060	2.407	0.960	0.006	Captivity
B15_9	LG06	53,930,222	55,168,584	1,238.36	1,300	0.953	0.975	0.003	Captivity
B15_9	LG06	55,169,543	61,922,884	6,753.34	4,589	1.472	0.976	0.002	Captivity
B15_9	LG06	61,928,937	66,254,127	4,325.19	2,515	1.720	0.973	0.003	Captivity
B15_9	LG06	66,261,783	70,484,527	4,222.75	1,586	2.663	0.967	0.006	Captivity
B15_9	LG06	72,116,246	73,747,375	1,631.13	1,256	1.299	0.976	0.002	Captivity
B15_9	LG06	75,710,367	77,062,344	1,351.98	513	2.635	0.959	0.002	Captivity
B15_9	LG06	77,086,614	78,420,926	1,334.31	260	5.132	0.958	0.015	Captivity
B15_9	LG06	78,465,949	80,664,027	2,198.08	449	4.895	0.949	0.009	Captivity
B15_9	LG06	82,605,057	83,946,013	1,340.96	705	1.902	0.963	0.004	Captivity
B15_9	LG06	83,972,995	85,039,082	1,066.09	350	3.046	0.954	0.011	Captivity
B15_9	LG06	85,045,478	88,612,644	3,567.17	1,060	3.365	0.975	0.003	Captivity
B15_9	LG06	90,568,488	94,525,571	3,957.08	1,623	2.438	0.975	0.006	Captivity
B15_9	LG06	94,591,879	96,755,870	2,163.99	520	4.162	0.977	0.010	Captivity
B15_9	LG06	97,027,609	100,582,578	3,554.97	1,309	2.716	0.980	0.006	Captivity
B15_9	LG06	103,199,672	104,295,277	1,095.61	436	2.513	0.991	0.002	Captivity
B15_9	LG06	104,361,081	110,573,216	6,212.14	2,317	2.681	0.975	0.005	Captivity
B15_9	LG06	110,691,685	112,352,481	1,660.80	707	2.349	0.967	0.007	Captivity
B15_9	LG06	112,428,257	114,354,621	1,926.37	278	6.929	0.957	0.018	Captivity
B15_9	LG06	115,131,706	119,812,188	4,680.48	1,157	4.045	0.961	0.009	Captivity
B15_9	LG06	119,918,586	121,380,973	1,462.39	1,362	1.074	0.971	0.003	Captivity
B15_9	LG06	122,003,063	124,605,733	2,602.67	1,527	1.704	0.963	0.002	Captivity
B15_9	LG06	124,950,368	125,952,093	1,001.73	288	3.478	0.965	0.010	Captivity
B15_9	LG06	125,967,838	128,193,404	2,225.57	637	3.494	0.954	0.003	Captivity
B15_9	LG06	129,670,549	131,131,907	1,461.36	698	2.094	0.977	0.006	Captivity
B15_9	LG06	131,152,537	136,006,727	4,854.19	2,389	2.032	0.976	0.003	Captivity
B15_9	LG06	136,007,898	138,355,508	2,347.61	1,123	2.090	0.976	0.001	Captivity
B15_9	LG06	139,143,157	141,355,573	2,212.42	883	2.506	0.977	0.001	Captivity
B15_9	LG06	141,622,627	143,652,015	2,029.39	558	3.637	0.980	0.000	Captivity
B15_9	LG06	143,679,533	145,456,408	1,776.88	564	3.150	0.968	0.004	Captivity
B15_9	LG07	210,807	1,240,831	1,030.03	363	2.838	0.959	0.017	Captivity
B15_9	LG07	3,170,250	4,270,765	1,100.52	387	2.844	0.953	0.016	Captivity
B15_9	LG07	4,319,114	5,918,025	1,598.91	785	2.037	0.983	0.009	Captivity
B15_9	LG07	45,530,550	46,748,302	1,217.75	608	2.003	0.947	0.016	Captivity
B15_9	LG07	106,678,173	107,964,274	1,286.10	554	2.321	0.986	0.002	Captivity
B15_9	LG07	108,185,086	110,265,437	2,080.35	810	2.568	0.981	0.002	Captivity
B15_9	LG07	111,033,844	113,102,352	2,068.51	350	5.910	0.946	0.011	Captivity
B15_9	LG07	113,237,667	114,518,049	1,280.38	218	5.873	0.940	0.005	Captivity
B15_9	LG07	114,545,713	117,218,280	2,672.57	833	3.208	0.953	0.007	Captivity
B15_9	LG07	117,240,005	118,482,329	1,242.33	425	2.923	0.948	0.009	Captivity
B15_9	LG07	120,436,249	122,191,473	1,755.23	1,124	1.562	0.974	0.002	Captivity
B15_9	LG07	122,952,657	125,775,202	2,822.55	2,394	1.179	0.992	0.002	Captivity
B15_9	LG07	136,016,492	139,778,644	3,762.15	4,672	0.805	0.995	0.001	Captivity
B15_9	LG07	142,380,614	143,608,486	1,227.87	2,210	0.556	0.989	0.001	Captivity
B15_9	LG08	887,004	2,060,317	1,173.31	3,727	0.315	0.996	0.001	Captivity
B15_9	LG08	8,597,761	9,626,695	1,028.94	736	1.398	0.967	0.004	Captivity
B15_9	LG08	19,982,708	21,046,093	1,063.39	911	1.167	0.974	0.002	Captivity
B15_9	LG08	21,069,725	22,795,053	1,725.33	396	4.357	0.965	0.005	Captivity
B15_9	LG08	22,806,448	25,552,532	2,746.09	1,390	1.976	0.977	0.004	Captivity
B15_9	LG08	40,797,018	42,175,040	1,378.02	526	2.620	0.970	0.004	Captivity
B15_9	LG08	44,278,592	45,967,419	1,688.83	687	2.458	0.958	0.007	Captivity
B15_9	LG08	90,566,212	92,482,258	1,916.05	627	3.056	0.951	0.011	Captivity
B15_9	LG08	93,762,953	95,637,527	1,874.58	651	2.880	0.959	0.017	Captivity
B15_9	LG08	102,454,225	103,818,887	1,364.66	171	7.980	0.912	0.023	Captivity
B15_9	LG08	116,120,848	117,208,632	1,087.79	235	4.629	0.966	0.013	Captivity
B15_9	LG08	117,222,601	118,273,488	1,050.89	485	2.167	0.963	0.006	Captivity
B15_9	LG08	119,812,389	120,934,911	1,122.52	543	2.067	0.980	0.011	Captivity
B15_9	LG08	137,417,632	138,530,257	1,112.63	179	6.216	0.972	0.011	Captivity
B15_9	LG08	145,424,750	147,113,864	1,689.12	1,470	1.149	0.978	0.006	Captivity
B15_9	LG09	1,708,085	5,394,363	3,686.28	664	5.552	0.952	0.005	Captivity
B15_9	LG09	5,600,873	8,444,901	2,844.03	1,151	2.471	0.970	0.003	Captivity
B15_9	LG09	8,449,780	9,768,305	1,318.53	475	2.776	0.987	0.000	Captivity
B15_9	LG09	9,791,551	13,618,842	3,827.29	1,734	2.207	0.984	0.003	Captivity
B15_9	LG09	13,619,605	16,183,705	2,564.10	1,821	1.408	0.975	0.003	Captivity
B15_9	LG09	16,206,767	22,370,236	6,163.47	2,596	2.374	0.972	0.003	Captivity
B15_9	LG09	27,245,844	28,747,824	1,501.98	1,293	1.162	0.982	0.001	Captivity
B15_9	LG09	37,487,266	38,858,089	1,370.82	1,683	0.815	0.987	0.001	Captivity
B15_9	LG09	53,215,286	54,593,714	1,378.43	1,254	1.099	0.982	0.002	Captivity
B15_9	LG09	55,159,552	57,153,177	1,993.63	1,034	1.928	0.977	0.002	Captivity
B15_9	LG09	62,191,295	63,216,411	1,025.12	1,167	0.878	0.993	0.003	Captivity
B15_9	LG09	71,658,762	73,518,902	1,860.14	1,486	1.252	0.992	0.003	Captivity
B15_9	LG09	76,768,877	78,591,745	1,822.87	2,493	0.731	0.990	0.002	Captivity
B15_9	LG09	86,419,718	87,797,407	1,377.69	610	2.259	0.993	0.003	Captivity
B15_9	LG09	88,462,962	91,385,910	2,922.95	1,842	1.587	0.990	0.002	Captivity
B15_9	LG09	101,580,815	105,119,393	3,538.58	5,441	0.650	0.990	0.001	Captivity
B15_9	LG09	105,132,001	106,202,570	1,070.57	1,005	1.065	0.982	0.002	Captivity
B15_9	LG09	107,041,982	109,359,126	2,317.15	3,564	0.650	0.993	0.001	Captivity
B15_9	LG09	110,677,682	113,018,993	2,341.31	2,557	0.916	0.992	0.002	Captivity
B15_9	LG09	113,154,669	114,486,614	1,331.95	2,188	0.609	0.989	0.001	Captivity
B15_9	LG09	132,145,058	134,110,008	1,964.95	1,791	1.097	0.958	0.004	Captivity
B15_9	LG09	140,236,448	141,624,661	1,388.21	2,213	0.627	0.993	0.001	Captivity
B15_9	LG10	15,480,879	16,631,415	1,150.54	334	3.445	0.979	0.006	Captivity
B15_9	LG10	17,616,951	19,395,290	1,778.34	911	1.952	0.987	0.001	Captivity
B15_9	LG10	19,398,741	20,801,440	1,402.70	501	2.800	0.964	0.008	Captivity
B15_9	LG10	48,208,361	50,226,885	2,018.53	2,558	0.789	0.990	0.002	Captivity
B15_9	LG10	61,649,422	62,859,070	1,209.65	468	2.585	0.968	0.006	Captivity
B15_9	LG10	66,631,574	67,892,168	1,260.60	1,074	1.174	0.977	0.005	Captivity
B15_9	LG10	68,141,380	69,255,736	1,114.36	1,048	1.063	0.989	0.001	Captivity
B15_9	LG10	69,901,225	70,956,049	1,054.83	463	2.278	0.972	0.006	Captivity
B15_9	LG10	77,895,820	79,038,052	1,142.23	165	6.923	0.958	0.024	Captivity
B15_9	LG10	80,096,391	81,330,396	1,234.01	318	3.881	0.965	0.016	Captivity
B15_9	LG10	89,703,509	92,252,771	2,549.26	1,184	2.153	0.978	0.008	Captivity
B15_9	LG10	92,625,551	93,775,314	1,149.76	293	3.924	0.966	0.014	Captivity
B15_9	LG11	20,873,474	22,545,476	1,672.00	627	2.667	0.939	0.003	Captivity
B15_9	LG11	32,062,770	33,235,168	1,172.40	599	1.957	0.973	0.007	Captivity
B15_9	LG11	33,250,772	34,545,178	1,294.41	1,617	0.800	0.980	0.002	Captivity
B15_9	LG11	34,545,877	35,972,275	1,426.40	1,443	0.988	0.983	0.002	Captivity
B15_9	LG11	35,973,220	37,360,024	1,386.81	946	1.466	0.975	0.001	Captivity
B15_9	LG11	44,407,299	45,890,224	1,482.93	1,316	1.127	0.993	0.004	Captivity
B15_9	LG11	49,142,002	51,098,364	1,956.36	3,845	0.509	0.985	0.001	Captivity
B15_9	LG11	51,909,289	53,596,823	1,687.54	1,505	1.121	0.993	0.002	Captivity
B15_9	LG11	72,132,819	73,312,502	1,179.68	204	5.783	0.961	0.005	Captivity
B15_9	LG12	3,698,025	4,743,210	1,045.19	163	6.412	0.926	0.012	Captivity
B15_9	LG12	8,904,531	10,457,689	1,553.16	262	5.928	0.943	0.011	Captivity
B15_9	LG12	16,688,478	17,891,089	1,202.61	329	3.655	0.976	0.003	Captivity
B15_9	LG12	18,188,435	19,599,631	1,411.20	517	2.730	0.944	0.012	Captivity
B15_9	LG12	19,607,372	21,860,451	2,253.08	693	3.251	0.973	0.003	Captivity
B15_9	LG12	30,131,629	33,802,944	3,671.32	2,883	1.273	0.986	0.001	Captivity
B15_9	LG12	35,657,768	37,156,958	1,499.19	1,986	0.755	0.989	0.002	Captivity
B15_9	LG12	39,556,120	40,969,826	1,413.71	640	2.209	0.966	0.005	Captivity
B15_9	LG12	41,376,523	42,427,743	1,051.22	1,020	1.031	0.989	0.002	Captivity
B15_9	LG12	52,899,161	56,459,656	3,560.50	2,295	1.551	0.980	0.003	Captivity
B15_9	LG12	56,520,552	57,540,733	1,020.18	1,198	0.852	0.993	0.001	Captivity
B15_9	LG12	68,412,259	69,792,715	1,380.46	479	2.882	0.983	0.010	Captivity
B15_9	LG13	5,376,773	7,002,350	1,625.58	2,558	0.635	0.991	0.000	Captivity
B15_9	LG13	12,475,899	14,356,517	1,880.62	1,152	1.632	0.992	0.002	Captivity
B15_9	LG13	29,277,077	30,994,374	1,717.30	455	3.774	0.965	0.011	Captivity
B15_9	LG13	44,007,043	46,085,902	2,078.86	1,106	1.880	0.977	0.005	Captivity
B15_9	LG13	46,135,682	47,161,767	1,026.09	549	1.869	0.973	0.007	Captivity
B15_9	LG13	51,406,488	53,185,921	1,779.43	895	1.988	0.987	0.004	Captivity
B15_9	LG13	54,131,068	56,259,030	2,127.96	1,380	1.542	0.986	0.005	Captivity
B15_9	LG13	72,514,170	73,669,651	1,155.48	1,279	0.903	0.989	0.002	Captivity
B15_9	LG13	75,687,226	76,814,733	1,127.51	1,969	0.573	0.995	0.001	Captivity
B15_9	LG14	2,466,755	7,537,608	5,070.85	6,060	0.837	0.995	0.000	Captivity
B15_9	LG14	8,605,627	12,049,249	3,443.62	2,816	1.223	0.995	0.001	Captivity
B15_9	LG14	20,209,874	21,327,695	1,117.82	640	1.747	0.983	0.003	Captivity
B15_9	LG14	28,388,667	29,658,827	1,270.16	456	2.785	0.974	0.009	Captivity
B15_9	LG14	30,064,401	31,567,678	1,503.28	444	3.386	0.948	0.014	Captivity
B15_9	LG14	38,527,545	39,746,042	1,218.50	1,814	0.672	0.992	0.003	Captivity
B15_9	LG14	42,871,406	44,131,399	1,259.99	707	1.782	0.970	0.011	Captivity
B15_9	LG14	61,511,811	62,657,621	1,145.81	1,341	0.854	0.990	0.001	Captivity
B15_9	LG14	62,716,601	64,363,597	1,647.00	451	3.652	0.978	0.011	Captivity
B15_9	LG14	68,865,090	71,538,363	2,673.27	3,558	0.751	0.993	0.001	Captivity
B15_9	LG15	940,861	2,098,758	1,157.90	527	2.197	0.981	0.008	Captivity
B15_9	LG15	3,911,608	5,082,907	1,171.30	1,685	0.695	0.993	0.001	Captivity
B15_9	LG15	12,668,029	14,275,484	1,607.46	1,403	1.146	0.991	0.003	Captivity
B15_9	LG15	15,104,325	16,126,901	1,022.58	571	1.791	0.981	0.011	Captivity
B15_9	LG15	18,942,853	23,474,403	4,531.55	2,230	2.032	0.980	0.002	Captivity
B15_9	LG15	23,476,607	25,776,737	2,300.13	1,265	1.818	0.982	0.001	Captivity
B15_9	LG15	25,777,562	27,144,578	1,367.02	488	2.801	0.961	0.002	Captivity
B15_9	LG15	27,171,440	28,312,056	1,140.62	448	2.546	0.973	0.004	Captivity
B15_9	LG15	28,331,704	31,349,595	3,017.89	747	4.040	0.952	0.003	Captivity
B15_9	LG15	31,354,951	32,472,634	1,117.68	635	1.760	0.950	0.005	Captivity
B15_9	LG15	32,782,573	36,502,925	3,720.35	2,818	1.320	0.986	0.001	Captivity
B15_9	LG15	44,231,632	45,748,073	1,516.44	1,509	1.005	0.995	0.001	Captivity
B15_9	LG15	46,447,123	48,141,817	1,694.70	1,422	1.192	0.995	0.001	Captivity
B15_9	LG15	59,317,520	60,384,478	1,066.96	402	2.654	0.983	0.002	Captivity
B15_9	LG15	60,388,607	61,821,741	1,433.14	766	1.871	0.984	0.001	Captivity
B15_9	LG15	61,823,816	64,149,986	2,326.17	938	2.480	0.973	0.001	Captivity
B15_9	LG15	65,811,911	67,235,607	1,423.70	597	2.385	0.972	0.003	Captivity
B15_9	LG16	19,386,857	21,125,036	1,738.18	904	1.923	0.978	0.004	Captivity
B15_9	LG16	25,466,252	26,994,872	1,528.62	541	2.826	0.959	0.006	Captivity
B15_9	LG16	27,008,371	28,337,181	1,328.81	758	1.753	0.972	0.001	Captivity
B15_9	LG16	31,440,082	32,802,216	1,362.14	198	6.879	0.939	0.015	Captivity
B15_9	LG16	36,826,687	38,224,217	1,397.53	283	4.938	0.972	0.007	Captivity
B15_9	LG16	38,557,366	39,996,554	1,439.19	385	3.738	0.966	0.013	Captivity
B15_9	LG16	43,197,697	44,264,932	1,067.24	307	3.476	0.987	0.003	Captivity
B15_9	LG16	59,717,964	61,114,909	1,396.95	3,172	0.440	0.980	0.002	Captivity
B16_9	LG01	7,321,190	9,508,667	2,187.48	1,839	1.189	0.984	0.001	Captivity
B16_9	LG01	17,485,919	18,530,596	1,044.68	664	1.573	0.985	0.006	Captivity
B16_9	LG01	109,385,280	110,685,116	1,299.84	374	3.476	0.963	0.013	Captivity
B16_9	LG01	111,487,825	112,526,540	1,038.72	381	2.726	0.984	0.003	Captivity
B16_9	LG01	113,767,733	114,987,637	1,219.91	404	3.020	0.968	0.007	Captivity
B16_9	LG01	147,084,790	148,324,162	1,239.37	367	3.377	0.943	0.005	Captivity
B16_9	LG01	160,568,583	163,479,413	2,910.83	172	16.923	0.913	0.012	Captivity
B16_9	LG01	168,648,646	169,968,368	1,319.72	507	2.603	0.953	0.012	Captivity
B16_9	LG01	169,974,600	172,454,094	2,479.50	895	2.770	0.966	0.008	Captivity
B16_9	LG01	172,458,595	174,425,180	1,966.59	641	3.068	0.967	0.009	Captivity
B16_9	LG01	174,516,699	176,239,742	1,723.04	214	8.052	0.935	0.023	Captivity
B16_9	LG01	179,363,316	181,630,970	2,267.66	188	12.062	0.926	0.021	Captivity
B16_9	LG01	181,695,549	184,850,648	3,155.10	420	7.512	0.950	0.010	Captivity
B16_9	LG01	186,332,381	190,584,354	4,251.97	1,831	2.322	0.973	0.009	Captivity
B16_9	LG01	190,610,730	192,073,349	1,462.62	754	1.940	0.980	0.009	Captivity
B16_9	LG01	192,865,829	194,209,985	1,344.16	259	5.190	0.938	0.015	Captivity
B16_9	LG01	198,885,181	201,209,637	2,324.46	184	12.633	0.957	0.027	Captivity
B16_9	LG01	201,575,253	204,051,413	2,476.16	204	12.138	0.887	0.020	Captivity
B16_9	LG01	208,656,258	210,624,267	1,968.01	549	3.585	0.967	0.007	Captivity
B16_9	LG01	210,653,390	212,847,166	2,193.78	988	2.220	0.959	0.003	Captivity
B16_9	LG01	214,567,904	215,665,081	1,097.18	278	3.947	0.960	0.004	Captivity
B16_9	LG01	215,803,411	216,880,387	1,076.98	135	7.978	0.970	0.000	Captivity
B16_9	LG01	218,068,406	219,530,823	1,462.42	418	3.499	0.957	0.005	Captivity
B16_9	LG01	219,537,108	221,632,894	2,095.79	964	2.174	0.978	0.005	Captivity
B16_9	LG01	234,678,085	237,568,172	2,890.09	1,997	1.447	0.987	0.002	Captivity
B16_9	LG01	238,610,770	239,692,048	1,081.28	137	7.893	0.927	0.015	Captivity
B16_9	LG02	25,216,643	27,543,057	2,326.42	679	3.426	0.973	0.001	Captivity
B16_9	LG02	27,545,858	29,056,961	1,511.10	739	2.045	0.988	0.003	Captivity
B16_9	LG02	29,084,801	36,313,276	7,228.48	1,351	5.350	0.970	0.004	Captivity
B16_9	LG02	36,535,370	38,402,183	1,866.81	135	13.828	0.919	0.022	Captivity
B16_9	LG02	40,656,699	46,231,083	5,574.39	405	13.764	0.946	0.017	Captivity
B16_9	LG02	49,859,894	52,802,037	2,942.14	179	16.437	0.966	0.006	Captivity
B16_9	LG02	55,672,461	57,055,152	1,382.69	103	13.424	0.951	0.000	Captivity
B16_9	LG02	88,182,773	89,825,110	1,642.34	182	9.024	0.962	0.016	Captivity
B16_9	LG02	95,710,948	96,984,005	1,273.06	115	11.070	0.930	0.017	Captivity
B16_9	LG02	99,118,332	100,546,494	1,428.16	295	4.841	0.966	0.024	Captivity
B16_9	LG02	100,718,574	101,760,315	1,041.74	538	1.936	0.978	0.007	Captivity
B16_9	LG02	101,763,881	103,030,221	1,266.34	510	2.483	0.984	0.006	Captivity
B16_9	LG02	103,033,958	104,673,539	1,639.58	761	2.155	0.976	0.009	Captivity
B16_9	LG02	111,924,312	113,401,455	1,477.14	441	3.350	0.977	0.011	Captivity
B16_9	LG02	124,153,053	126,088,206	1,935.15	658	2.941	0.954	0.014	Captivity
B16_9	LG02	126,378,504	127,654,012	1,275.51	559	2.282	0.982	0.007	Captivity
B16_9	LG02	127,682,238	130,828,178	3,145.94	775	4.059	0.966	0.013	Captivity
B16_9	LG02	131,754,824	134,260,614	2,505.79	526	4.764	0.962	0.008	Captivity
B16_9	LG02	134,430,315	135,736,389	1,306.08	199	6.563	0.915	0.010	Captivity
B16_9	LG02	159,422,928	160,566,560	1,143.63	168	6.807	0.940	0.018	Captivity
B16_9	LG02	207,554,729	210,288,652	2,733.92	883	3.096	0.983	0.001	Captivity
B16_9	LG02	210,294,149	214,907,971	4,613.82	889	5.190	0.938	0.007	Captivity
B16_9	LG02	216,914,513	218,923,028	2,008.52	1,079	1.861	0.992	0.000	Captivity
B16_9	LG02	218,953,559	229,468,673	10,515.12	1,600	6.572	0.953	0.014	Captivity
B16_9	LG02	229,652,208	230,851,372	1,199.17	176	6.813	0.960	0.006	Captivity
B16_9	LG02	231,848,173	235,149,569	3,301.40	737	4.480	0.988	0.001	Captivity
B16_9	LG02	236,442,449	239,309,543	2,867.10	706	4.061	0.972	0.003	Captivity
B16_9	LG03	430,647	1,710,160	1,279.51	199	6.430	0.940	0.015	Captivity
B16_9	LG03	1,745,588	4,056,119	2,310.53	213	10.848	0.915	0.005	Captivity
B16_9	LG03	17,655,755	19,726,793	2,071.04	121	17.116	0.893	0.017	Captivity
B16_9	LG03	19,760,495	21,972,486	2,211.99	244	9.066	0.959	0.012	Captivity
B16_9	LG03	21,993,309	23,708,013	1,714.71	433	3.960	0.979	0.009	Captivity
B16_9	LG03	23,742,009	29,348,564	5,606.56	1,125	4.984	0.973	0.006	Captivity
B16_9	LG03	30,524,172	33,051,142	2,526.97	332	7.611	0.964	0.009	Captivity
B16_9	LG03	33,056,726	36,489,391	3,432.67	174	19.728	0.937	0.011	Captivity
B16_9	LG03	40,399,246	43,755,672	3,356.43	173	19.401	0.948	0.006	Captivity
B16_9	LG03	47,044,314	51,251,342	4,207.03	208	20.226	0.909	0.010	Captivity
B16_9	LG03	52,127,732	55,511,085	3,383.35	185	18.288	0.930	0.005	Captivity
B16_9	LG03	57,507,159	59,383,152	1,875.99	110	17.054	0.900	0.018	Captivity
B16_9	LG03	68,753,078	71,731,390	2,978.31	144	20.683	0.889	0.014	Captivity
B16_9	LG03	71,848,696	74,070,339	2,221.64	121	18.361	0.909	0.017	Captivity
B16_9	LG03	74,440,559	76,592,155	2,151.60	120	17.930	0.917	0.000	Captivity
B16_9	LG03	83,464,279	85,705,715	2,241.44	109	20.564	0.917	0.018	Captivity
B16_9	LG03	86,594,505	88,894,883	2,300.38	159	14.468	0.918	0.006	Captivity
B16_9	LG03	94,264,339	101,425,873	7,161.54	427	16.772	0.927	0.009	Captivity
B16_9	LG03	101,489,038	104,495,282	3,006.25	150	20.042	0.880	0.013	Captivity
B16_9	LG03	114,936,241	117,786,231	2,849.99	160	17.812	0.906	0.006	Captivity
B16_9	LG03	120,137,989	123,694,622	3,556.63	256	13.893	0.938	0.008	Captivity
B16_9	LG03	123,801,272	127,186,762	3,385.49	203	16.677	0.936	0.005	Captivity
B16_9	LG03	127,276,557	129,647,707	2,371.15	185	12.817	0.919	0.011	Captivity
B16_9	LG03	134,254,944	135,341,912	1,086.97	129	8.426	0.876	0.016	Captivity
B16_9	LG03	135,781,424	139,117,384	3,335.96	185	18.032	0.914	0.022	Captivity
B16_9	LG03	140,290,036	141,612,317	1,322.28	104	12.714	0.942	0.000	Captivity
B16_9	LG03	145,748,053	146,773,147	1,025.10	100	10.251	0.920	0.000	Captivity
B16_9	LG03	146,838,113	154,796,291	7,958.18	438	18.169	0.906	0.007	Captivity
B16_9	LG03	158,650,271	160,270,557	1,620.29	101	16.042	0.931	0.010	Captivity
B16_9	LG03	160,899,467	163,861,929	2,962.46	176	16.832	0.926	0.000	Captivity
B16_9	LG03	164,311,648	168,791,733	4,480.09	646	6.935	0.964	0.008	Captivity
B16_9	LG03	169,799,430	174,705,063	4,905.63	830	5.910	0.955	0.005	Captivity
B16_9	LG03	174,945,475	176,965,155	2,019.68	557	3.626	0.973	0.004	Captivity
B16_9	LG03	177,259,233	178,380,032	1,120.80	139	8.063	0.950	0.007	Captivity
B16_9	LG03	178,423,058	179,843,038	1,419.98	564	2.518	0.993	0.002	Captivity
B16_9	LG03	179,885,060	181,862,902	1,977.84	423	4.676	0.972	0.002	Captivity
B16_9	LG03	181,905,948	185,924,196	4,018.25	714	5.628	0.968	0.007	Captivity
B16_9	LG03	187,150,105	189,405,348	2,255.24	155	14.550	0.929	0.006	Captivity
B16_9	LG03	190,357,385	192,146,050	1,788.67	111	16.114	0.955	0.009	Captivity
B16_9	LG03	194,763,834	197,047,616	2,283.78	177	12.903	0.932	0.006	Captivity
B16_9	LG03	198,083,192	202,039,289	3,956.10	629	6.290	0.971	0.003	Captivity
B16_9	LG03	202,083,987	206,680,864	4,596.88	2,722	1.689	0.993	0.001	Captivity
B16_9	LG03	210,405,932	212,564,398	2,158.47	1,187	1.818	0.992	0.001	Captivity
B16_9	LG03	212,623,405	215,686,624	3,063.22	827	3.704	0.973	0.004	Captivity
B16_9	LG03	215,706,613	217,409,916	1,703.30	174	9.789	0.983	0.006	Captivity
B16_9	LG03	223,102,379	224,220,141	1,117.76	1,761	0.635	0.985	0.002	Captivity
B16_9	LG03	225,623,646	227,047,388	1,423.74	1,107	1.286	0.988	0.001	Captivity
B16_9	LG04	2,261,259	3,668,849	1,407.59	2,512	0.560	0.976	0.001	Captivity
B16_9	LG04	3,673,247	4,867,044	1,193.80	2,668	0.447	0.993	0.001	Captivity
B16_9	LG04	7,711,261	9,297,479	1,586.22	3,274	0.484	0.995	0.002	Captivity
B16_9	LG04	10,360,207	11,382,157	1,021.95	1,295	0.789	0.995	0.000	Captivity
B16_9	LG04	11,393,804	13,170,677	1,776.87	1,539	1.155	0.991	0.002	Captivity
B16_9	LG04	16,410,198	17,491,843	1,081.65	468	2.311	0.962	0.006	Captivity
B16_9	LG04	18,178,097	20,004,661	1,826.57	599	3.049	0.960	0.010	Captivity
B16_9	LG04	32,268,477	34,065,702	1,797.23	262	6.860	0.958	0.008	Captivity
B16_9	LG04	39,875,761	40,894,208	1,018.45	566	1.799	0.981	0.011	Captivity
B16_9	LG04	40,894,262	42,139,853	1,245.59	186	6.697	0.946	0.022	Captivity
B16_9	LG04	44,255,083	45,261,989	1,006.91	706	1.426	0.986	0.004	Captivity
B16_9	LG04	46,605,711	48,510,117	1,904.41	495	3.847	0.978	0.012	Captivity
B16_9	LG04	49,383,603	51,629,418	2,245.82	452	4.969	0.960	0.011	Captivity
B16_9	LG04	65,821,905	66,879,857	1,057.95	261	4.053	0.962	0.008	Captivity
B16_9	LG04	109,960,626	111,467,255	1,506.63	928	1.624	0.985	0.006	Captivity
B16_9	LG04	113,017,145	114,146,087	1,128.94	448	2.520	0.984	0.007	Captivity
B16_9	LG04	127,144,870	128,619,497	1,474.63	151	9.766	0.921	0.013	Captivity
B16_9	LG04	134,331,792	137,009,922	2,678.13	670	3.997	0.951	0.013	Captivity
B16_9	LG04	137,228,338	139,247,843	2,019.51	577	3.500	0.972	0.014	Captivity
B16_9	LG04	145,396,499	146,965,032	1,568.53	425	3.691	0.967	0.014	Captivity
B16_9	LG04	151,176,679	153,579,271	2,402.59	546	4.400	0.958	0.016	Captivity
B16_9	LG04	154,784,050	156,164,180	1,380.13	221	6.245	0.950	0.018	Captivity
B16_9	LG04	165,718,875	167,180,773	1,461.90	575	2.542	0.976	0.007	Captivity
B16_9	LG04	204,675,428	205,825,036	1,149.61	549	2.094	0.987	0.004	Captivity
B16_9	LG04	214,699,458	216,323,333	1,623.88	2,596	0.626	0.997	0.000	Captivity
B16_9	LG05	22,146	1,050,165	1,028.02	280	3.672	0.964	0.004	Captivity
B16_9	LG05	4,361,204	5,855,822	1,494.62	711	2.102	0.970	0.011	Captivity
B16_9	LG05	10,020,429	11,486,765	1,466.34	891	1.646	0.996	0.001	Captivity
B16_9	LG05	13,906,731	16,116,985	2,210.26	339	6.520	0.929	0.009	Captivity
B16_9	LG05	17,098,132	18,888,991	1,790.86	652	2.747	0.975	0.014	Captivity
B16_9	LG05	20,923,089	21,941,934	1,018.85	685	1.487	0.985	0.007	Captivity
B16_9	LG05	21,953,091	22,955,034	1,001.94	382	2.623	0.963	0.010	Captivity
B16_9	LG05	37,156,043	38,495,871	1,339.83	451	2.971	0.973	0.013	Captivity
B16_9	LG05	116,381,717	117,441,024	1,059.31	618	1.714	0.987	0.003	Captivity
B16_9	LG05	119,159,574	124,957,059	5,797.49	6,334	0.915	0.992	0.001	Captivity
B16_9	LG05	128,898,510	130,865,628	1,967.12	2,227	0.883	0.990	0.001	Captivity
B16_9	LG05	137,069,773	139,486,712	2,416.94	3,419	0.707	0.994	0.001	Captivity
B16_9	LG05	150,631,582	151,819,575	1,187.99	193	6.155	0.933	0.016	Captivity
B16_9	LG05	154,207,894	155,907,941	1,700.05	499	3.407	0.948	0.010	Captivity
B16_9	LG05	158,746,904	160,513,813	1,766.91	343	5.151	0.956	0.006	Captivity
B16_9	LG06	11,483,398	12,532,599	1,049.20	3,181	0.330	0.999	0.001	Captivity
B16_9	LG06	12,968,505	15,793,773	2,825.27	3,734	0.757	0.992	0.001	Captivity
B16_9	LG06	25,518,747	27,280,698	1,761.95	1,436	1.227	0.982	0.007	Captivity
B16_9	LG06	32,641,924	34,038,839	1,396.92	827	1.689	0.967	0.015	Captivity
B16_9	LG06	85,682,112	86,763,020	1,080.91	442	2.445	0.980	0.009	Captivity
B16_9	LG06	86,776,091	88,484,209	1,708.12	404	4.228	0.960	0.012	Captivity
B16_9	LG06	89,429,824	90,564,426	1,134.60	704	1.612	0.991	0.003	Captivity
B16_9	LG06	91,667,335	93,508,123	1,840.79	752	2.448	0.981	0.007	Captivity
B16_9	LG06	94,591,879	96,306,581	1,714.70	436	3.933	0.968	0.016	Captivity
B16_9	LG06	105,977,343	107,269,399	1,292.06	433	2.984	0.961	0.014	Captivity
B16_9	LG06	108,299,061	110,820,966	2,521.91	1,505	1.676	0.971	0.011	Captivity
B16_9	LG06	140,488,626	142,629,105	2,140.48	539	3.971	0.968	0.015	Captivity
B16_9	LG06	144,121,614	145,397,244	1,275.63	399	3.197	0.962	0.018	Captivity
B16_9	LG07	4,200,178	5,461,874	1,261.70	342	3.689	0.959	0.015	Captivity
B16_9	LG07	19,710,581	21,039,893	1,329.31	482	2.758	0.965	0.004	Captivity
B16_9	LG07	23,016,861	24,080,799	1,063.94	219	4.858	0.950	0.005	Captivity
B16_9	LG07	24,092,482	25,522,976	1,430.50	473	3.024	0.953	0.008	Captivity
B16_9	LG07	26,458,796	27,622,424	1,163.63	607	1.917	0.962	0.003	Captivity
B16_9	LG07	28,425,367	30,505,764	2,080.40	305	6.821	0.948	0.013	Captivity
B16_9	LG07	30,687,077	31,801,453	1,114.38	177	6.296	0.944	0.000	Captivity
B16_9	LG07	32,484,542	33,553,450	1,068.91	594	1.800	0.976	0.003	Captivity
B16_9	LG07	35,499,450	36,687,330	1,187.88	361	3.291	0.953	0.008	Captivity
B16_9	LG07	36,740,948	38,366,559	1,625.61	327	4.971	0.948	0.012	Captivity
B16_9	LG07	38,381,400	39,883,495	1,502.10	628	2.392	0.955	0.008	Captivity
B16_9	LG07	40,091,981	44,305,804	4,213.82	2,002	2.105	0.969	0.007	Captivity
B16_9	LG07	45,264,686	47,637,240	2,372.56	1,017	2.333	0.962	0.005	Captivity
B16_9	LG07	47,931,725	51,423,130	3,491.41	445	7.846	0.935	0.016	Captivity
B16_9	LG07	98,935,442	100,815,494	1,880.05	1,525	1.233	0.993	0.002	Captivity
B16_9	LG07	101,674,205	103,220,278	1,546.07	426	3.629	0.962	0.009	Captivity
B16_9	LG07	103,654,748	104,825,521	1,170.77	165	7.096	0.939	0.024	Captivity
B16_9	LG07	105,713,491	106,934,453	1,220.96	368	3.318	0.984	0.003	Captivity
B16_9	LG07	106,947,825	107,964,274	1,016.45	452	2.249	0.978	0.009	Captivity
B16_9	LG07	108,168,081	109,369,425	1,201.35	582	2.064	0.981	0.009	Captivity
B16_9	LG07	117,687,586	118,783,464	1,095.88	217	5.050	0.945	0.014	Captivity
B16_9	LG07	129,496,380	130,996,286	1,499.91	1,903	0.788	0.973	0.002	Captivity
B16_9	LG07	135,607,811	138,635,742	3,027.93	3,553	0.852	0.996	0.001	Captivity
B16_9	LG08	8,597,761	10,780,365	2,182.61	1,264	1.727	0.982	0.002	Captivity
B16_9	LG08	21,959,399	24,279,877	2,320.48	1,258	1.845	0.984	0.005	Captivity
B16_9	LG08	24,366,412	25,580,969	1,214.56	372	3.265	0.962	0.011	Captivity
B16_9	LG08	37,372,195	38,680,543	1,308.35	102	12.827	0.951	0.020	Captivity
B16_9	LG08	39,902,155	40,973,178	1,071.02	317	3.379	0.953	0.013	Captivity
B16_9	LG08	48,324,523	49,859,509	1,534.99	670	2.291	0.955	0.010	Captivity
B16_9	LG08	50,563,838	52,068,674	1,504.84	680	2.213	0.969	0.010	Captivity
B16_9	LG08	52,081,622	54,168,972	2,087.35	804	2.596	0.951	0.011	Captivity
B16_9	LG08	55,813,714	56,835,256	1,021.54	187	5.463	0.930	0.021	Captivity
B16_9	LG08	60,674,011	62,235,771	1,561.76	482	3.240	0.977	0.008	Captivity
B16_9	LG08	62,436,991	63,728,066	1,291.08	402	3.212	0.978	0.010	Captivity
B16_9	LG08	64,062,457	65,152,012	1,089.56	737	1.478	0.980	0.007	Captivity
B16_9	LG08	70,538,029	71,553,001	1,014.97	316	3.212	0.953	0.009	Captivity
B16_9	LG08	72,464,493	73,960,006	1,495.51	473	3.162	0.947	0.013	Captivity
B16_9	LG08	76,235,984	79,782,541	3,546.56	1,511	2.347	0.970	0.012	Captivity
B16_9	LG08	79,788,405	81,784,301	1,995.90	1,859	1.074	0.980	0.003	Captivity
B16_9	LG08	81,799,179	83,902,296	2,103.12	1,344	1.565	0.968	0.010	Captivity
B16_9	LG08	90,579,203	91,638,364	1,059.16	428	2.475	0.960	0.014	Captivity
B16_9	LG08	94,124,584	95,321,037	1,196.45	501	2.388	0.968	0.012	Captivity
B16_9	LG08	100,886,410	102,428,090	1,541.68	534	2.887	0.948	0.011	Captivity
B16_9	LG08	104,581,858	106,104,053	1,522.20	999	1.524	0.976	0.006	Captivity
B16_9	LG08	130,775,016	132,914,761	2,139.75	906	2.362	0.957	0.014	Captivity
B16_9	LG08	132,959,685	134,570,795	1,611.11	821	1.962	0.971	0.016	Captivity
B16_9	LG08	141,443,404	142,816,067	1,372.66	735	1.868	0.967	0.005	Captivity
B16_9	LG08	145,844,522	147,113,864	1,269.34	784	1.619	0.977	0.005	Captivity
B16_9	LG09	9,791,358	10,942,065	1,150.71	291	3.954	0.979	0.003	Captivity
B16_9	LG09	12,334,197	13,739,388	1,405.19	648	2.169	0.977	0.008	Captivity
B16_9	LG09	27,581,955	29,649,359	2,067.41	2,366	0.874	0.990	0.001	Captivity
B16_9	LG09	39,714,130	40,943,487	1,229.36	1,010	1.217	0.992	0.003	Captivity
B16_9	LG09	58,816,913	60,682,098	1,865.19	1,298	1.437	0.986	0.002	Captivity
B16_9	LG09	61,537,363	63,290,912	1,753.55	2,367	0.741	0.985	0.002	Captivity
B16_9	LG09	81,772,516	83,216,797	1,444.28	3,143	0.460	0.997	0.001	Captivity
B16_9	LG09	88,462,962	91,147,331	2,684.37	1,714	1.566	0.991	0.002	Captivity
B16_9	LG09	91,164,594	93,942,841	2,778.25	1,512	1.837	0.985	0.001	Captivity
B16_9	LG09	93,998,292	95,589,701	1,591.41	834	1.908	0.969	0.006	Captivity
B16_9	LG09	102,858,840	105,865,835	3,007.00	3,806	0.790	0.992	0.001	Captivity
B16_9	LG09	130,516,265	131,542,757	1,026.49	960	1.069	0.969	0.008	Captivity
B16_9	LG10	23,465,650	24,775,572	1,309.92	750	1.747	0.983	0.005	Captivity
B16_9	LG10	47,484,660	49,705,249	2,220.59	2,953	0.752	0.991	0.000	Captivity
B16_9	LG10	56,353,783	57,386,568	1,032.79	812	1.272	0.990	0.002	Captivity
B16_9	LG10	57,387,382	61,645,479	4,258.10	3,076	1.384	0.986	0.002	Captivity
B16_9	LG10	67,304,280	68,305,375	1,001.10	1,399	0.716	0.976	0.001	Captivity
B16_9	LG10	74,925,471	75,930,362	1,004.89	397	2.531	0.967	0.008	Captivity
B16_9	LG10	78,769,211	80,005,022	1,235.81	1,122	1.101	0.996	0.002	Captivity
B16_9	LG10	80,005,828	82,395,965	2,390.14	813	2.940	0.978	0.010	Captivity
B16_9	LG10	82,412,590	87,738,638	5,326.05	1,400	3.804	0.976	0.007	Captivity
B16_9	LG10	87,905,495	90,226,991	2,321.50	2,187	1.061	0.989	0.002	Captivity
B16_9	LG10	90,231,498	93,214,115	2,982.62	1,157	2.578	0.970	0.010	Captivity
B16_9	LG11	2,269,811	5,464,834	3,195.02	725	4.407	0.972	0.003	Captivity
B16_9	LG11	5,629,473	7,499,106	1,869.63	542	3.450	0.954	0.006	Captivity
B16_9	LG11	7,557,673	10,175,942	2,618.27	781	3.352	0.959	0.004	Captivity
B16_9	LG11	10,262,977	13,156,249	2,893.27	1,302	2.222	0.975	0.002	Captivity
B16_9	LG11	13,217,636	14,300,323	1,082.69	200	5.413	0.935	0.000	Captivity
B16_9	LG11	14,339,681	16,310,525	1,970.85	620	3.179	0.950	0.003	Captivity
B16_9	LG11	16,356,706	19,002,796	2,646.09	557	4.751	0.962	0.005	Captivity
B16_9	LG11	43,244,075	45,472,103	2,228.03	2,057	1.083	0.987	0.005	Captivity
B16_9	LG11	53,775,055	56,487,465	2,712.41	583	4.653	0.959	0.003	Captivity
B16_9	LG11	57,233,099	58,915,946	1,682.85	132	12.749	0.886	0.015	Captivity
B16_9	LG12	1,377,216	3,034,483	1,657.27	903	1.835	0.981	0.002	Captivity
B16_9	LG12	3,054,915	4,293,581	1,238.67	270	4.588	0.959	0.004	Captivity
B16_9	LG12	4,975,056	7,111,504	2,136.45	299	7.145	0.926	0.010	Captivity
B16_9	LG12	8,969,832	10,227,835	1,258.00	206	6.107	0.942	0.019	Captivity
B16_9	LG12	10,287,403	11,755,545	1,468.14	690	2.128	0.980	0.004	Captivity
B16_9	LG12	11,758,059	13,235,164	1,477.11	1,155	1.279	0.991	0.001	Captivity
B16_9	LG12	14,431,198	15,555,785	1,124.59	380	2.959	0.961	0.005	Captivity
B16_9	LG12	16,673,345	18,156,024	1,482.68	459	3.230	0.954	0.002	Captivity
B16_9	LG12	18,618,154	19,786,621	1,168.47	430	2.717	0.942	0.007	Captivity
B16_9	LG12	19,796,147	21,860,451	2,064.31	633	3.261	0.961	0.005	Captivity
B16_9	LG12	30,221,704	31,279,305	1,057.60	632	1.673	0.984	0.005	Captivity
B16_9	LG12	38,196,758	41,907,591	3,710.83	2,912	1.274	0.986	0.001	Captivity
B16_9	LG12	57,543,953	58,664,488	1,120.54	1,454	0.771	0.995	0.003	Captivity
B16_9	LG12	59,116,984	62,236,691	3,119.71	2,543	1.227	0.993	0.002	Captivity
B16_9	LG12	62,382,927	64,537,635	2,154.71	1,226	1.758	0.981	0.002	Captivity
B16_9	LG12	64,581,458	66,177,315	1,595.86	984	1.622	0.984	0.003	Captivity
B16_9	LG12	68,576,964	70,637,831	2,060.87	686	3.004	0.981	0.006	Captivity
B16_9	LG12	71,071,068	74,266,169	3,195.10	1,234	2.589	0.964	0.005	Captivity
B16_9	LG12	74,302,117	75,345,241	1,043.13	432	2.415	0.956	0.007	Captivity
B16_9	LG12	75,422,070	77,419,511	1,997.44	1,047	1.908	0.972	0.003	Captivity
B16_9	LG12	77,901,951	80,372,869	2,470.92	2,067	1.195	0.981	0.001	Captivity
B16_9	LG12	80,373,279	81,537,895	1,164.62	731	1.593	0.981	0.001	Captivity
B16_9	LG12	81,541,809	82,549,105	1,007.30	456	2.209	0.943	0.009	Captivity
B16_9	LG13	4,674,980	7,004,230	2,329.25	3,944	0.591	0.990	0.001	Captivity
B16_9	LG13	7,054,147	8,154,991	1,100.85	654	1.683	0.983	0.006	Captivity
B16_9	LG13	15,506,122	17,627,711	2,121.59	1,202	1.765	0.984	0.002	Captivity
B16_9	LG13	24,017,288	25,511,718	1,494.43	723	2.067	0.974	0.010	Captivity
B16_9	LG13	56,265,428	57,823,620	1,558.19	559	2.787	0.973	0.009	Captivity
B16_9	LG13	57,848,050	59,013,145	1,165.10	526	2.215	0.979	0.002	Captivity
B16_9	LG13	63,123,040	64,299,637	1,176.60	944	1.246	0.974	0.002	Captivity
B16_9	LG13	64,470,170	66,180,061	1,709.89	1,095	1.562	0.984	0.003	Captivity
B16_9	LG13	66,253,878	69,209,811	2,955.93	3,108	0.951	0.990	0.000	Captivity
B16_9	LG13	69,210,206	70,363,556	1,153.35	1,834	0.629	0.987	0.002	Captivity
B16_9	LG14	2,678,086	6,249,494	3,571.41	4,658	0.767	0.997	0.000	Captivity
B16_9	LG14	6,325,409	7,860,151	1,534.74	1,050	1.462	0.990	0.001	Captivity
B16_9	LG14	8,683,432	12,049,249	3,365.82	2,810	1.198	0.995	0.001	Captivity
B16_9	LG14	13,764,368	16,050,575	2,286.21	435	5.256	0.970	0.005	Captivity
B16_9	LG14	16,187,404	17,192,209	1,004.81	1,128	0.891	0.973	0.002	Captivity
B16_9	LG14	58,563,044	62,290,458	3,727.42	2,263	1.647	0.987	0.002	Captivity
B16_9	LG14	62,291,747	66,362,409	4,070.66	2,259	1.802	0.989	0.001	Captivity
B16_9	LG14	66,370,945	67,671,774	1,300.83	1,071	1.215	0.978	0.003	Captivity
B16_9	LG15	6,777,471	7,999,401	1,221.93	936	1.305	0.972	0.004	Captivity
B16_9	LG15	13,374,020	19,392,756	6,018.74	3,753	1.604	0.991	0.002	Captivity
B16_9	LG15	20,741,485	25,986,388	5,244.90	2,676	1.960	0.979	0.003	Captivity
B16_9	LG15	28,332,756	30,059,047	1,726.29	491	3.516	0.961	0.004	Captivity
B16_9	LG15	31,350,469	32,463,736	1,113.27	606	1.837	0.954	0.003	Captivity
B16_9	LG15	52,349,621	58,667,842	6,318.22	2,599	2.431	0.986	0.000	Captivity
B16_9	LG15	58,675,360	61,821,741	3,146.38	1,439	2.187	0.982	0.003	Captivity
B16_9	LG15	61,823,816	63,140,904	1,317.09	770	1.711	0.975	0.005	Captivity
B16_9	LG15	64,905,502	67,016,815	2,111.31	590	3.578	0.961	0.002	Captivity
B16_9	LG16	18,302,459	19,302,597	1,000.14	313	3.195	0.981	0.003	Captivity
B16_9	LG16	19,387,323	21,030,123	1,642.80	880	1.867	0.983	0.005	Captivity
B16_9	LG16	25,682,241	27,879,800	2,197.56	880	2.497	0.963	0.007	Captivity
B16_9	LG16	36,885,806	38,224,217	1,338.41	273	4.903	0.974	0.007	Captivity
B16_9	LG16	38,557,366	40,258,297	1,700.93	399	4.263	0.962	0.010	Captivity
B16_9	LG16	42,105,161	43,437,451	1,332.29	342	3.896	0.959	0.012	Captivity
B16_9	LG16	47,746,046	49,223,898	1,477.85	1,710	0.864	0.978	0.002	Captivity
B26_24	LG01	15,420,791	19,297,439	3,876.65	1,799	2.155	0.986	0.003	Captivity
B26_24	LG01	29,632,752	32,180,220	2,547.47	1,066	2.390	0.967	0.006	Captivity
B26_24	LG01	46,072,786	47,464,798	1,392.01	311	4.476	0.945	0.013	Captivity
B26_24	LG01	48,480,141	49,676,623	1,196.48	128	9.348	0.961	0.016	Captivity
B26_24	LG01	54,009,535	56,115,670	2,106.14	1,676	1.257	0.957	0.007	Captivity
B26_24	LG01	57,062,183	58,668,794	1,606.61	629	2.554	0.959	0.010	Captivity
B26_24	LG01	59,765,598	62,500,391	2,734.79	1,678	1.630	0.963	0.011	Captivity
B26_24	LG01	64,107,423	66,393,037	2,285.62	1,036	2.206	0.979	0.008	Captivity
B26_24	LG01	92,556,403	94,888,175	2,331.77	817	2.854	0.961	0.012	Captivity
B26_24	LG01	111,478,926	113,281,691	1,802.77	707	2.550	0.977	0.013	Captivity
B26_24	LG01	138,712,904	140,540,504	1,827.60	343	5.328	0.959	0.015	Captivity
B26_24	LG01	141,815,211	142,908,365	1,093.16	388	2.817	0.982	0.010	Captivity
B26_24	LG01	145,699,947	147,182,345	1,482.40	168	8.824	0.940	0.018	Captivity
B26_24	LG01	148,753,414	149,984,815	1,231.40	160	7.696	0.944	0.019	Captivity
B26_24	LG01	186,574,001	188,042,047	1,468.05	790	1.858	0.981	0.008	Captivity
B26_24	LG01	188,055,692	190,100,114	2,044.42	815	2.508	0.972	0.017	Captivity
B26_24	LG01	190,613,949	191,715,299	1,101.35	590	1.867	0.976	0.007	Captivity
B26_24	LG01	235,378,167	239,569,074	4,190.91	2,100	1.996	0.981	0.001	Captivity
B26_24	LG02	4,873,133	7,621,079	2,747.95	5,995	0.458	0.997	0.001	Captivity
B26_24	LG02	7,702,424	10,269,678	2,567.26	3,441	0.746	0.986	0.001	Captivity
B26_24	LG02	12,713,699	15,042,435	2,328.74	3,425	0.680	0.993	0.001	Captivity
B26_24	LG02	20,764,947	23,043,952	2,279.01	1,527	1.492	0.990	0.002	Captivity
B26_24	LG02	28,396,254	29,685,473	1,289.22	419	3.077	0.986	0.005	Captivity
B26_24	LG02	88,182,773	89,336,322	1,153.55	125	9.228	0.944	0.024	Captivity
B26_24	LG02	100,480,929	102,725,422	2,244.49	964	2.328	0.979	0.007	Captivity
B26_24	LG02	111,871,655	113,678,738	1,807.08	583	3.100	0.973	0.014	Captivity
B26_24	LG02	113,867,635	115,407,086	1,539.45	282	5.459	0.954	0.018	Captivity
B26_24	LG02	123,272,199	125,481,536	2,209.34	771	2.866	0.973	0.004	Captivity
B26_24	LG02	125,496,636	129,547,628	4,050.99	1,194	3.393	0.966	0.007	Captivity
B26_24	LG02	129,960,783	131,733,867	1,773.09	335	5.293	0.970	0.006	Captivity
B26_24	LG02	131,786,305	134,684,705	2,898.40	563	5.148	0.966	0.007	Captivity
B26_24	LG02	134,771,128	138,330,630	3,559.50	599	5.942	0.957	0.005	Captivity
B26_24	LG02	138,878,725	141,668,738	2,790.01	307	9.088	0.941	0.007	Captivity
B26_24	LG02	143,269,002	146,905,411	3,636.41	1,037	3.507	0.950	0.006	Captivity
B26_24	LG02	146,926,041	148,894,115	1,968.08	287	6.857	0.948	0.010	Captivity
B26_24	LG02	148,935,213	150,061,902	1,126.69	262	4.300	0.977	0.008	Captivity
B26_24	LG02	150,090,812	152,583,870	2,493.06	543	4.591	0.978	0.004	Captivity
B26_24	LG02	152,611,458	157,969,366	5,357.91	1,808	2.963	0.981	0.004	Captivity
B26_24	LG02	158,693,790	160,847,998	2,154.21	321	6.711	0.935	0.012	Captivity
B26_24	LG02	160,855,132	166,208,369	5,353.24	2,324	2.303	0.977	0.003	Captivity
B26_24	LG02	166,212,571	170,638,689	4,426.12	1,565	2.828	0.970	0.004	Captivity
B26_24	LG02	171,622,208	173,829,034	2,206.83	1,026	2.151	0.979	0.004	Captivity
B26_24	LG02	173,833,405	175,844,393	2,010.99	603	3.335	0.965	0.008	Captivity
B26_24	LG02	176,694,866	178,685,318	1,990.45	661	3.011	0.968	0.005	Captivity
B26_24	LG02	178,692,379	180,389,950	1,697.57	632	2.686	0.964	0.005	Captivity
B26_24	LG02	180,535,134	181,887,402	1,352.27	579	2.336	0.972	0.005	Captivity
B26_24	LG02	181,894,575	186,661,447	4,766.87	2,342	2.035	0.976	0.003	Captivity
B26_24	LG02	186,661,702	187,865,844	1,204.14	104	11.578	0.942	0.010	Captivity
B26_24	LG02	187,882,048	193,416,774	5,534.73	2,283	2.424	0.959	0.004	Captivity
B26_24	LG02	193,418,587	200,825,266	7,406.68	2,758	2.686	0.959	0.005	Captivity
B26_24	LG02	200,849,202	203,019,616	2,170.42	263	8.253	0.924	0.011	Captivity
B26_24	LG02	203,502,271	205,268,540	1,766.27	407	4.340	0.961	0.002	Captivity
B26_24	LG02	207,020,421	210,292,692	3,272.27	951	3.441	0.974	0.007	Captivity
B26_24	LG02	210,794,136	212,481,195	1,687.06	436	3.869	0.945	0.007	Captivity
B26_24	LG02	212,498,563	215,905,852	3,407.29	455	7.489	0.919	0.011	Captivity
B26_24	LG02	216,009,182	219,109,645	3,100.46	1,221	2.539	0.987	0.002	Captivity
B26_24	LG02	219,136,687	222,992,005	3,855.32	686	5.620	0.956	0.007	Captivity
B26_24	LG02	223,055,381	225,789,589	2,734.21	482	5.673	0.969	0.006	Captivity
B26_24	LG02	225,794,867	229,461,618	3,666.75	385	9.524	0.943	0.005	Captivity
B26_24	LG02	229,661,876	230,757,696	1,095.82	170	6.446	0.947	0.006	Captivity
B26_24	LG02	231,379,195	232,964,473	1,585.28	274	5.786	0.971	0.004	Captivity
B26_24	LG02	232,969,102	235,149,569	2,180.47	510	4.275	0.978	0.004	Captivity
B26_24	LG02	235,149,770	239,308,219	4,158.45	1,027	4.049	0.973	0.006	Captivity
B26_24	LG03	431,538	2,101,736	1,670.20	246	6.789	0.943	0.008	Captivity
B26_24	LG03	2,301,851	5,037,369	2,735.52	196	13.957	0.893	0.000	Captivity
B26_24	LG03	6,786,202	12,005,282	5,219.08	206	25.335	0.908	0.010	Captivity
B26_24	LG03	17,319,774	19,726,793	2,407.02	147	16.374	0.891	0.014	Captivity
B26_24	LG03	19,981,638	21,973,554	1,991.92	225	8.853	0.942	0.004	Captivity
B26_24	LG03	22,229,600	26,152,991	3,923.39	619	6.338	0.968	0.005	Captivity
B26_24	LG03	26,190,665	28,207,148	2,016.48	559	3.607	0.986	0.002	Captivity
B26_24	LG03	28,261,760	32,070,335	3,808.58	645	5.905	0.963	0.011	Captivity
B26_24	LG03	32,081,745	34,894,881	2,813.14	201	13.996	0.935	0.020	Captivity
B26_24	LG03	35,942,667	38,995,921	3,053.26	143	21.351	0.909	0.021	Captivity
B26_24	LG03	42,236,362	45,634,467	3,398.11	179	18.984	0.922	0.017	Captivity
B26_24	LG03	50,205,793	52,214,661	2,008.87	112	17.936	0.938	0.018	Captivity
B26_24	LG03	52,400,680	55,292,294	2,891.62	157	18.418	0.866	0.019	Captivity
B26_24	LG03	72,705,848	74,363,544	1,657.70	102	16.252	0.931	0.000	Captivity
B26_24	LG03	76,876,524	79,507,807	2,631.28	133	19.784	0.902	0.023	Captivity
B26_24	LG03	81,936,793	83,977,025	2,040.23	101	20.200	0.901	0.020	Captivity
B26_24	LG03	85,594,898	87,545,931	1,951.03	117	16.676	0.915	0.017	Captivity
B26_24	LG03	87,555,386	89,132,279	1,576.89	100	15.769	0.900	0.020	Captivity
B26_24	LG03	91,748,275	94,199,986	2,451.71	135	18.161	0.889	0.007	Captivity
B26_24	LG03	94,260,083	95,886,262	1,626.18	101	16.101	0.901	0.020	Captivity
B26_24	LG03	96,039,830	98,379,968	2,340.14	134	17.464	0.903	0.015	Captivity
B26_24	LG03	100,667,965	102,184,222	1,516.26	114	13.301	0.904	0.009	Captivity
B26_24	LG03	107,800,605	110,904,347	3,103.74	187	16.598	0.909	0.011	Captivity
B26_24	LG03	116,213,363	117,925,805	1,712.44	107	16.004	0.897	0.019	Captivity
B26_24	LG03	118,209,699	120,863,352	2,653.65	164	16.181	0.939	0.006	Captivity
B26_24	LG03	120,892,646	123,694,618	2,801.97	180	15.567	0.933	0.011	Captivity
B26_24	LG03	124,766,522	126,721,425	1,954.90	119	16.428	0.899	0.017	Captivity
B26_24	LG03	126,812,259	129,353,140	2,540.88	192	13.234	0.927	0.010	Captivity
B26_24	LG03	132,674,021	134,371,605	1,697.59	111	15.294	0.901	0.018	Captivity
B26_24	LG03	134,786,220	136,288,853	1,502.63	103	14.589	0.883	0.019	Captivity
B26_24	LG03	136,832,928	139,556,329	2,723.40	148	18.401	0.926	0.014	Captivity
B26_24	LG03	142,498,006	144,348,465	1,850.46	124	14.923	0.903	0.008	Captivity
B26_24	LG03	145,098,989	146,526,489	1,427.50	110	12.977	0.927	0.009	Captivity
B26_24	LG03	146,908,003	150,269,044	3,361.04	190	17.690	0.916	0.016	Captivity
B26_24	LG03	154,529,128	156,762,778	2,233.65	133	16.794	0.872	0.015	Captivity
B26_24	LG03	157,203,392	160,001,921	2,798.53	145	19.300	0.910	0.007	Captivity
B26_24	LG03	160,074,193	161,986,487	1,912.30	151	12.664	0.927	0.020	Captivity
B26_24	LG03	164,789,423	166,324,911	1,535.49	235	6.534	0.953	0.021	Captivity
B26_24	LG03	166,345,471	168,245,246	1,899.78	348	5.459	0.954	0.014	Captivity
B26_24	LG03	170,096,760	174,932,248	4,835.49	906	5.337	0.958	0.006	Captivity
B26_24	LG03	175,841,850	183,212,599	7,370.75	1,569	4.698	0.975	0.005	Captivity
B26_24	LG03	199,619,527	201,335,738	1,716.21	289	5.938	0.955	0.014	Captivity
B26_24	LG03	222,624,471	223,718,679	1,094.21	2,043	0.536	0.984	0.001	Captivity
B26_24	LG04	3,347,085	4,859,589	1,512.51	3,491	0.433	0.993	0.002	Captivity
B26_24	LG04	55,423,571	56,460,655	1,037.09	403	2.573	0.983	0.010	Captivity
B26_24	LG04	107,909,876	111,928,780	4,018.91	2,776	1.448	0.983	0.004	Captivity
B26_24	LG04	112,552,910	114,145,649	1,592.74	832	1.914	0.983	0.006	Captivity
B26_24	LG04	115,281,009	116,566,533	1,285.53	285	4.511	0.954	0.007	Captivity
B26_24	LG04	118,235,098	119,734,007	1,498.91	230	6.517	0.926	0.013	Captivity
B26_24	LG04	121,645,920	122,761,039	1,115.12	198	5.632	0.929	0.015	Captivity
B26_24	LG04	123,391,178	125,943,249	2,552.07	472	5.407	0.936	0.023	Captivity
B26_24	LG04	125,986,987	127,101,010	1,114.02	157	7.096	0.955	0.025	Captivity
B26_24	LG04	131,854,537	133,367,401	1,512.87	217	6.972	0.935	0.009	Captivity
B26_24	LG04	134,857,518	137,714,962	2,857.45	827	3.455	0.965	0.008	Captivity
B26_24	LG04	137,723,670	139,227,456	1,503.79	432	3.481	0.963	0.019	Captivity
B26_24	LG04	163,297,901	164,895,011	1,597.11	391	4.085	0.977	0.010	Captivity
B26_24	LG04	165,630,153	166,702,723	1,072.57	566	1.895	0.968	0.009	Captivity
B26_24	LG04	171,876,558	173,737,166	1,860.61	471	3.950	0.953	0.013	Captivity
B26_24	LG04	194,095,579	197,743,599	3,648.02	1,623	2.248	0.967	0.009	Captivity
B26_24	LG04	198,362,628	200,161,572	1,798.95	464	3.877	0.978	0.004	Captivity
B26_24	LG04	202,467,369	203,619,789	1,152.42	771	1.495	0.971	0.004	Captivity
B26_24	LG04	204,668,254	205,825,036	1,156.78	556	2.081	0.989	0.002	Captivity
B26_24	LG04	205,825,494	207,278,826	1,453.33	1,942	0.748	0.988	0.002	Captivity
B26_24	LG04	214,921,846	216,519,588	1,597.74	2,748	0.581	0.991	0.001	Captivity
B26_24	LG05	22,146	1,430,976	1,408.83	372	3.787	0.949	0.011	Captivity
B26_24	LG05	9,899,577	11,755,966	1,856.39	1,053	1.763	0.986	0.006	Captivity
B26_24	LG05	12,404,288	13,662,691	1,258.40	153	8.225	0.954	0.020	Captivity
B26_24	LG05	13,906,721	16,550,004	2,643.28	426	6.205	0.932	0.009	Captivity
B26_24	LG05	17,164,138	18,888,840	1,724.70	631	2.733	0.970	0.013	Captivity
B26_24	LG05	19,601,957	21,043,170	1,441.21	571	2.524	0.977	0.011	Captivity
B26_24	LG05	35,361,397	36,834,051	1,472.66	426	3.457	0.941	0.016	Captivity
B26_24	LG05	37,156,043	38,495,871	1,339.83	451	2.971	0.965	0.013	Captivity
B26_24	LG05	120,222,764	121,318,656	1,095.89	1,336	0.820	0.994	0.002	Captivity
B26_24	LG05	121,319,941	122,675,481	1,355.54	1,859	0.729	0.992	0.002	Captivity
B26_24	LG05	123,262,368	124,517,749	1,255.38	1,317	0.953	0.996	0.001	Captivity
B26_24	LG06	5,126,552	6,327,324	1,200.77	3,170	0.379	0.993	0.001	Captivity
B26_24	LG06	85,682,112	88,410,265	2,728.15	838	3.256	0.977	0.007	Captivity
B26_24	LG06	91,626,338	92,974,566	1,348.23	546	2.469	0.973	0.009	Captivity
B26_24	LG06	94,223,130	95,293,898	1,070.77	250	4.283	0.960	0.016	Captivity
B26_24	LG06	103,197,880	104,361,081	1,163.20	456	2.551	0.985	0.011	Captivity
B26_24	LG06	105,447,884	107,269,399	1,821.52	570	3.196	0.974	0.009	Captivity
B26_24	LG06	108,299,061	110,819,742	2,520.68	1,504	1.676	0.974	0.011	Captivity
B26_24	LG06	140,488,626	142,008,105	1,519.48	394	3.857	0.967	0.015	Captivity
B26_24	LG06	144,092,698	145,397,244	1,304.55	408	3.197	0.971	0.010	Captivity
B26_24	LG07	3,397,272	5,461,874	2,064.60	638	3.236	0.964	0.013	Captivity
B26_24	LG07	19,316,047	21,442,209	2,126.16	981	2.167	0.960	0.007	Captivity
B26_24	LG07	22,470,009	25,522,959	3,052.95	721	4.234	0.956	0.008	Captivity
B26_24	LG07	26,056,348	27,622,449	1,566.10	735	2.131	0.954	0.005	Captivity
B26_24	LG07	30,130,495	31,733,410	1,602.92	264	6.072	0.936	0.008	Captivity
B26_24	LG07	32,484,530	36,050,828	3,566.30	1,486	2.400	0.967	0.003	Captivity
B26_24	LG07	36,643,642	39,812,617	3,168.98	970	3.267	0.948	0.006	Captivity
B26_24	LG07	40,119,443	42,602,580	2,483.14	1,521	1.633	0.974	0.004	Captivity
B26_24	LG07	43,112,755	45,074,934	1,962.18	812	2.416	0.982	0.004	Captivity
B26_24	LG07	45,077,762	49,920,503	4,842.74	1,519	3.188	0.955	0.007	Captivity
B26_24	LG07	50,087,506	52,684,138	2,596.63	541	4.800	0.956	0.009	Captivity
B26_24	LG07	98,935,442	101,229,856	2,294.42	1,579	1.453	0.987	0.007	Captivity
B26_24	LG07	101,262,385	104,455,272	3,192.89	643	4.966	0.961	0.008	Captivity
B26_24	LG07	105,222,735	107,058,265	1,835.53	517	3.550	0.981	0.008	Captivity
B26_24	LG07	108,167,820	109,382,583	1,214.76	584	2.080	0.986	0.005	Captivity
B26_24	LG07	124,480,124	125,802,767	1,322.64	820	1.613	0.988	0.000	Captivity
B26_24	LG07	131,643,624	133,600,718	1,957.10	1,977	0.990	0.990	0.003	Captivity
B26_24	LG07	144,591,496	146,858,871	2,267.38	1,012	2.240	0.972	0.005	Captivity
B26_24	LG08	8,597,761	9,700,343	1,102.58	834	1.322	0.966	0.002	Captivity
B26_24	LG08	17,303,350	19,649,474	2,346.13	1,717	1.366	0.980	0.003	Captivity
B26_24	LG08	22,046,906	23,203,947	1,157.04	542	2.135	0.974	0.004	Captivity
B26_24	LG08	24,324,650	25,580,969	1,256.32	381	3.297	0.966	0.010	Captivity
B26_24	LG08	32,560,967	34,176,806	1,615.84	264	6.121	0.958	0.008	Captivity
B26_24	LG08	39,900,855	40,963,185	1,062.33	315	3.372	0.959	0.010	Captivity
B26_24	LG08	40,975,223	42,616,733	1,641.51	501	3.276	0.966	0.006	Captivity
B26_24	LG08	44,043,487	46,212,642	2,169.16	989	2.193	0.965	0.004	Captivity
B26_24	LG08	46,212,741	52,068,641	5,855.90	2,664	2.198	0.969	0.005	Captivity
B26_24	LG08	52,081,622	54,460,621	2,379.00	845	2.815	0.951	0.002	Captivity
B26_24	LG08	54,460,849	55,604,758	1,143.91	235	4.868	0.919	0.009	Captivity
B26_24	LG08	55,760,321	59,292,282	3,531.96	825	4.281	0.949	0.008	Captivity
B26_24	LG08	59,306,250	60,472,234	1,165.99	571	2.042	0.970	0.009	Captivity
B26_24	LG08	60,484,724	61,828,738	1,344.02	480	2.800	0.958	0.008	Captivity
B26_24	LG08	61,838,734	63,728,066	1,889.33	543	3.479	0.969	0.006	Captivity
B26_24	LG08	65,162,175	66,474,611	1,312.44	624	2.103	0.965	0.003	Captivity
B26_24	LG08	67,380,796	68,866,303	1,485.51	938	1.584	0.956	0.009	Captivity
B26_24	LG08	69,532,386	71,553,703	2,021.32	832	2.429	0.968	0.005	Captivity
B26_24	LG08	71,555,753	77,250,482	5,694.73	1,768	3.221	0.955	0.005	Captivity
B26_24	LG08	77,988,625	80,381,050	2,392.43	1,597	1.498	0.984	0.004	Captivity
B26_24	LG08	80,381,917	83,493,714	3,111.80	2,404	1.294	0.980	0.002	Captivity
B26_24	LG08	84,912,635	86,350,768	1,438.13	298	4.826	0.990	0.003	Captivity
B26_24	LG08	86,778,539	89,144,321	2,365.78	269	8.795	0.937	0.019	Captivity
B26_24	LG08	90,712,832	92,766,059	2,053.23	606	3.388	0.969	0.005	Captivity
B26_24	LG08	93,026,231	95,083,701	2,057.47	725	2.838	0.970	0.003	Captivity
B26_24	LG08	95,637,527	96,737,217	1,099.69	361	3.046	0.967	0.008	Captivity
B26_24	LG08	97,247,208	99,137,635	1,890.43	212	8.917	0.925	0.019	Captivity
B26_24	LG08	101,098,225	103,711,063	2,612.84	603	4.333	0.945	0.007	Captivity
B26_24	LG08	104,011,068	105,628,748	1,617.68	610	2.652	0.967	0.007	Captivity
B26_24	LG08	109,909,085	117,742,604	7,833.52	933	8.396	0.945	0.011	Captivity
B26_24	LG08	118,324,383	120,315,628	1,991.25	1,291	1.542	0.987	0.001	Captivity
B26_24	LG08	120,317,177	122,414,711	2,097.54	632	3.319	0.973	0.002	Captivity
B26_24	LG08	130,313,749	132,356,561	2,042.81	792	2.579	0.971	0.013	Captivity
B26_24	LG08	132,389,696	134,911,697	2,522.00	1,261	2.000	0.974	0.010	Captivity
B26_24	LG08	135,273,644	136,336,651	1,063.01	208	5.111	0.952	0.019	Captivity
B26_24	LG08	141,443,391	142,816,067	1,372.68	736	1.865	0.963	0.008	Captivity
B26_24	LG08	145,847,148	147,113,864	1,266.72	782	1.620	0.980	0.004	Captivity
B26_24	LG09	22,057	2,855,801	2,833.75	315	8.996	0.921	0.003	Captivity
B26_24	LG09	2,980,857	8,417,542	5,436.69	1,717	3.166	0.975	0.002	Captivity
B26_24	LG09	8,434,399	9,768,305	1,333.91	487	2.739	0.988	0.002	Captivity
B26_24	LG09	10,105,200	12,204,946	2,099.75	1,042	2.015	0.988	0.002	Captivity
B26_24	LG09	16,206,767	18,028,305	1,821.54	1,138	1.601	0.973	0.003	Captivity
B26_24	LG09	18,172,770	20,443,402	2,270.63	1,042	2.179	0.977	0.003	Captivity
B26_24	LG09	20,508,432	22,256,675	1,748.24	251	6.965	0.968	0.000	Captivity
B26_24	LG09	22,257,370	23,334,976	1,077.61	530	2.033	0.979	0.002	Captivity
B26_24	LG09	30,667,943	31,743,398	1,075.46	1,755	0.613	0.985	0.003	Captivity
B26_24	LG09	31,746,813	34,473,684	2,726.87	3,507	0.778	0.992	0.001	Captivity
B26_24	LG09	47,614,473	48,775,360	1,160.89	1,496	0.776	0.989	0.002	Captivity
B26_24	LG09	49,276,266	51,147,846	1,871.58	1,578	1.186	0.990	0.002	Captivity
B26_24	LG09	51,412,893	52,771,583	1,358.69	731	1.859	0.975	0.000	Captivity
B26_24	LG09	52,855,993	55,448,319	2,592.33	2,018	1.285	0.988	0.000	Captivity
B26_24	LG09	56,263,001	58,287,854	2,024.85	282	7.180	0.950	0.014	Captivity
B26_24	LG09	82,772,353	86,846,440	4,074.09	3,825	1.065	0.986	0.001	Captivity
B26_24	LG09	86,897,742	88,577,596	1,679.86	1,290	1.302	0.994	0.002	Captivity
B26_24	LG09	88,579,174	90,156,306	1,577.13	819	1.926	0.987	0.002	Captivity
B26_24	LG09	97,425,298	98,708,948	1,283.65	1,331	0.964	0.985	0.003	Captivity
B26_24	LG09	102,538,051	103,962,134	1,424.08	1,467	0.971	0.986	0.001	Captivity
B26_24	LG09	109,001,050	110,125,383	1,124.33	1,132	0.993	0.996	0.004	Captivity
B26_24	LG09	114,577,477	115,818,797	1,241.32	3,612	0.344	0.985	0.001	Captivity
B26_24	LG09	146,592,432	147,613,142	1,020.71	299	3.414	0.940	0.000	Captivity
B26_24	LG10	208,132	1,247,443	1,039.31	389	2.672	0.949	0.018	Captivity
B26_24	LG10	1,741,141	3,349,733	1,608.59	591	2.722	0.968	0.017	Captivity
B26_24	LG10	3,906,941	7,454,379	3,547.44	1,477	2.402	0.974	0.012	Captivity
B26_24	LG10	7,464,432	9,076,818	1,612.39	564	2.859	0.973	0.012	Captivity
B26_24	LG10	11,027,080	12,764,776	1,737.70	451	3.853	0.958	0.011	Captivity
B26_24	LG10	13,621,983	16,775,092	3,153.11	1,546	2.040	0.975	0.010	Captivity
B26_24	LG10	23,565,217	25,250,718	1,685.50	900	1.873	0.964	0.008	Captivity
B26_24	LG10	37,413,956	43,549,489	6,135.53	7,413	0.828	0.991	0.001	Captivity
B26_24	LG10	43,550,836	44,688,655	1,137.82	2,042	0.557	0.995	0.000	Captivity
B26_24	LG10	57,678,533	59,232,496	1,553.96	744	2.089	0.980	0.005	Captivity
B26_24	LG10	65,448,136	66,537,301	1,089.17	665	1.638	0.970	0.003	Captivity
B26_24	LG10	67,345,779	70,762,293	3,416.52	3,295	1.037	0.982	0.002	Captivity
B26_24	LG10	78,286,363	79,529,088	1,242.73	502	2.476	0.984	0.012	Captivity
B26_24	LG10	90,809,094	92,635,320	1,826.23	680	2.686	0.965	0.013	Captivity
B26_24	LG10	92,752,896	93,775,314	1,022.42	263	3.888	0.966	0.011	Captivity
B26_24	LG11	28,836,964	30,216,930	1,379.97	878	1.572	0.989	0.006	Captivity
B26_24	LG11	38,292,656	41,343,937	3,051.28	2,894	1.054	0.982	0.002	Captivity
B26_24	LG11	53,775,055	55,026,145	1,251.09	448	2.793	0.953	0.011	Captivity
B26_24	LG11	72,134,746	73,222,044	1,087.30	198	5.491	0.939	0.015	Captivity
B26_24	LG11	78,945,115	80,430,716	1,485.60	659	2.254	0.973	0.003	Captivity
B26_24	LG11	80,435,214	82,971,613	2,536.40	1,577	1.608	0.974	0.003	Captivity
B26_24	LG11	82,986,901	84,033,122	1,046.22	463	2.260	0.968	0.002	Captivity
B26_24	LG12	467,253	4,293,581	3,826.33	1,519	2.519	0.981	0.001	Captivity
B26_24	LG12	4,975,279	7,556,229	2,580.95	324	7.966	0.917	0.003	Captivity
B26_24	LG12	9,578,852	11,755,545	2,176.69	864	2.519	0.977	0.001	Captivity
B26_24	LG12	11,758,059	14,174,197	2,416.14	1,255	1.925	0.988	0.001	Captivity
B26_24	LG12	14,278,947	16,570,606	2,291.66	942	2.433	0.967	0.005	Captivity
B26_24	LG12	16,673,345	18,156,024	1,482.68	459	3.230	0.946	0.009	Captivity
B26_24	LG12	18,189,392	19,440,123	1,250.73	449	2.786	0.942	0.009	Captivity
B26_24	LG12	19,466,779	21,779,371	2,312.59	741	3.121	0.939	0.005	Captivity
B26_24	LG12	36,595,607	38,675,890	2,080.28	2,027	1.026	0.981	0.001	Captivity
B26_24	LG12	38,677,462	39,962,457	1,285.00	1,164	1.104	0.988	0.002	Captivity
B26_24	LG12	39,969,217	43,088,044	3,118.83	2,500	1.248	0.984	0.001	Captivity
B26_24	LG12	43,135,482	44,738,502	1,603.02	2,090	0.767	0.987	0.001	Captivity
B26_24	LG12	44,744,545	46,032,666	1,288.12	1,738	0.741	0.988	0.000	Captivity
B26_24	LG12	51,209,615	52,915,573	1,705.96	2,036	0.838	0.991	0.002	Captivity
B26_24	LG12	53,254,516	54,275,311	1,020.80	1,152	0.886	0.994	0.003	Captivity
B26_24	LG12	54,669,323	56,231,963	1,562.64	491	3.183	0.974	0.006	Captivity
B26_24	LG12	58,338,567	59,867,942	1,529.38	2,733	0.560	0.994	0.001	Captivity
B26_24	LG12	63,072,073	66,511,572	3,439.50	2,171	1.584	0.983	0.002	Captivity
B26_24	LG12	66,555,763	68,096,420	1,540.66	1,086	1.419	0.976	0.004	Captivity
B26_24	LG12	68,414,809	71,006,582	2,591.77	896	2.893	0.978	0.003	Captivity
B26_24	LG12	71,082,656	72,739,948	1,657.29	629	2.635	0.975	0.000	Captivity
B26_24	LG12	72,743,400	75,345,241	2,601.84	1,038	2.507	0.951	0.002	Captivity
B26_24	LG12	75,419,562	77,001,487	1,581.93	828	1.911	0.965	0.005	Captivity
B26_24	LG12	77,008,904	78,026,176	1,017.27	827	1.230	0.977	0.005	Captivity
B26_24	LG12	79,158,176	80,372,287	1,214.11	1,151	1.055	0.980	0.002	Captivity
B26_24	LG12	80,476,427	82,270,176	1,793.75	947	1.894	0.961	0.003	Captivity
B26_24	LG13	7,857,326	8,948,981	1,091.66	521	2.095	0.975	0.004	Captivity
B26_24	LG13	12,249,602	16,443,262	4,193.66	3,182	1.318	0.988	0.001	Captivity
B26_24	LG13	16,450,520	17,907,249	1,456.73	537	2.713	0.970	0.006	Captivity
B26_24	LG13	18,461,461	20,442,592	1,981.13	1,219	1.625	0.982	0.002	Captivity
B26_24	LG13	46,573,709	49,136,054	2,562.35	2,201	1.164	0.989	0.002	Captivity
B26_24	LG13	49,149,420	53,185,921	4,036.50	2,614	1.544	0.985	0.002	Captivity
B26_24	LG13	58,509,406	59,553,075	1,043.67	591	1.766	0.976	0.007	Captivity
B26_24	LG13	65,911,865	67,940,037	2,028.17	1,555	1.304	0.983	0.003	Captivity
B26_24	LG14	3,444,947	8,536,439	5,091.49	4,567	1.115	0.994	0.001	Captivity
B26_24	LG14	9,216,510	12,049,249	2,832.74	2,586	1.095	0.994	0.002	Captivity
B26_24	LG14	20,209,874	22,009,907	1,800.03	852	2.113	0.978	0.001	Captivity
B26_24	LG14	28,388,667	29,468,942	1,080.28	431	2.506	0.977	0.005	Captivity
B26_24	LG14	30,064,401	31,693,684	1,629.28	510	3.195	0.957	0.010	Captivity
B26_24	LG14	31,925,698	33,052,200	1,126.50	382	2.949	0.950	0.005	Captivity
B26_24	LG14	35,061,863	37,840,254	2,778.39	1,218	2.281	0.984	0.002	Captivity
B26_24	LG14	40,824,594	42,088,209	1,263.62	412	3.067	0.954	0.005	Captivity
B26_24	LG14	42,228,641	46,003,704	3,775.06	1,828	2.065	0.964	0.002	Captivity
B26_24	LG14	46,340,147	57,974,195	11,634.05	7,189	1.618	0.983	0.002	Captivity
B26_24	LG14	60,881,327	61,963,305	1,081.98	595	1.818	0.983	0.002	Captivity
B26_24	LG14	65,904,526	67,671,774	1,767.25	1,419	1.245	0.980	0.002	Captivity
B26_24	LG14	67,773,350	71,541,525	3,768.18	5,809	0.649	0.991	0.001	Captivity
B26_24	LG15	1,489,595	2,718,887	1,229.29	784	1.568	0.987	0.003	Captivity
B26_24	LG15	8,756,469	10,949,657	2,193.19	2,484	0.883	0.990	0.003	Captivity
B26_24	LG15	18,983,610	20,085,885	1,102.28	563	1.958	0.973	0.007	Captivity
B26_24	LG15	20,254,959	22,519,973	2,265.02	797	2.842	0.952	0.009	Captivity
B26_24	LG15	26,041,244	27,242,922	1,201.68	320	3.755	0.944	0.016	Captivity
B26_24	LG15	32,608,444	34,553,628	1,945.19	1,818	1.070	0.983	0.002	Captivity
B26_24	LG16	15,459,069	16,627,167	1,168.10	712	1.641	0.979	0.001	Captivity
B26_24	LG16	16,632,665	18,375,184	1,742.52	1,085	1.606	0.984	0.004	Captivity
B26_24	LG16	19,457,986	21,139,833	1,681.85	889	1.892	0.981	0.001	Captivity
B26_24	LG16	38,636,748	40,864,910	2,228.16	436	5.110	0.975	0.005	Captivity
B26_24	LG16	40,940,031	43,906,924	2,966.89	804	3.690	0.955	0.005	Captivity
B26_24	LG16	57,359,058	58,391,723	1,032.67	1,285	0.804	0.988	0.002	Captivity
B28_16	LG01	10,740,244	12,346,412	1,606.17	1,710	0.939	0.988	0.002	Captivity
B28_16	LG01	13,874,630	14,961,196	1,086.57	1,316	0.826	0.985	0.002	Captivity
B28_16	LG01	17,485,919	19,240,751	1,754.83	1,156	1.518	0.984	0.005	Captivity
B28_16	LG01	30,738,710	32,505,401	1,766.69	545	3.242	0.974	0.006	Captivity
B28_16	LG01	40,659,680	42,352,752	1,693.07	334	5.069	0.958	0.015	Captivity
B28_16	LG01	111,487,825	113,199,588	1,711.76	648	2.642	0.974	0.011	Captivity
B28_16	LG01	113,947,124	115,258,707	1,311.58	468	2.803	0.983	0.006	Captivity
B28_16	LG01	148,324,864	149,506,111	1,181.25	186	6.351	0.962	0.022	Captivity
B28_16	LG01	186,382,583	188,042,047	1,659.47	856	1.939	0.981	0.007	Captivity
B28_16	LG01	188,279,583	189,786,145	1,506.56	647	2.329	0.971	0.015	Captivity
B28_16	LG01	190,610,730	191,694,626	1,083.90	587	1.847	0.981	0.005	Captivity
B28_16	LG01	237,129,107	238,368,847	1,239.74	504	2.460	0.972	0.002	Captivity
B28_16	LG01	238,379,908	239,529,511	1,149.60	164	7.010	0.970	0.006	Captivity
B28_16	LG01	243,680,079	244,765,021	1,084.94	419	2.589	0.962	0.007	Captivity
B28_16	LG02	18,625,856	22,139,796	3,513.94	2,041	1.722	0.992	0.002	Captivity
B28_16	LG02	97,854,207	98,913,493	1,059.29	268	3.953	0.985	0.007	Captivity
B28_16	LG02	100,592,942	101,760,315	1,167.37	574	2.034	0.977	0.005	Captivity
B28_16	LG02	104,016,267	105,364,622	1,348.36	316	4.267	0.956	0.013	Captivity
B28_16	LG02	106,698,342	108,461,901	1,763.56	863	2.044	0.990	0.007	Captivity
B28_16	LG02	112,802,956	113,973,220	1,170.27	449	2.606	0.982	0.007	Captivity
B28_16	LG02	120,626,165	121,889,914	1,263.75	513	2.463	0.971	0.012	Captivity
B28_16	LG02	121,900,713	124,535,128	2,634.42	974	2.705	0.983	0.006	Captivity
B28_16	LG02	126,378,504	127,654,012	1,275.51	559	2.282	0.982	0.007	Captivity
B28_16	LG02	128,299,811	130,753,765	2,453.96	572	4.290	0.965	0.012	Captivity
B28_16	LG02	132,093,954	134,172,280	2,078.33	471	4.413	0.972	0.013	Captivity
B28_16	LG02	134,430,315	135,607,977	1,177.66	172	6.847	0.913	0.012	Captivity
B28_16	LG02	139,109,575	140,285,561	1,175.99	143	8.224	0.909	0.007	Captivity
B28_16	LG02	140,317,224	141,791,365	1,474.14	137	10.760	0.942	0.015	Captivity
B28_16	LG02	159,422,928	160,602,047	1,179.12	175	6.738	0.949	0.017	Captivity
B28_16	LG02	207,601,628	214,920,439	7,318.81	1,758	4.163	0.955	0.007	Captivity
B28_16	LG02	215,710,219	217,088,197	1,377.98	160	8.612	0.950	0.000	Captivity
B28_16	LG02	217,100,843	222,079,799	4,978.96	1,634	3.047	0.983	0.004	Captivity
B28_16	LG02	222,097,989	225,728,063	3,630.08	613	5.922	0.961	0.010	Captivity
B28_16	LG02	226,723,391	228,048,057	1,324.67	161	8.228	0.938	0.012	Captivity
B28_16	LG02	228,117,117	229,461,618	1,344.50	135	9.959	0.956	0.007	Captivity
B28_16	LG02	231,379,196	232,920,147	1,540.95	264	5.837	0.977	0.008	Captivity
B28_16	LG02	232,942,483	236,448,626	3,506.14	854	4.106	0.975	0.005	Captivity
B28_16	LG02	236,463,094	239,309,576	2,846.48	696	4.090	0.973	0.006	Captivity
B28_16	LG03	462,065	4,227,054	3,764.99	396	9.508	0.937	0.010	Captivity
B28_16	LG03	10,059,792	12,954,597	2,894.81	150	19.299	0.947	0.013	Captivity
B28_16	LG03	13,690,026	16,810,662	3,120.64	197	15.841	0.934	0.010	Captivity
B28_16	LG03	17,092,224	21,783,058	4,690.84	389	12.059	0.928	0.013	Captivity
B28_16	LG03	21,978,579	31,749,046	9,770.47	1,924	5.078	0.977	0.006	Captivity
B28_16	LG03	34,068,253	38,024,570	3,956.32	179	22.102	0.950	0.006	Captivity
B28_16	LG03	41,666,070	44,910,953	3,244.88	174	18.649	0.914	0.017	Captivity
B28_16	LG03	45,474,434	49,123,633	3,649.20	148	24.657	0.912	0.014	Captivity
B28_16	LG03	51,051,235	53,303,942	2,252.71	133	16.938	0.895	0.015	Captivity
B28_16	LG03	57,506,926	59,249,155	1,742.23	106	16.436	0.915	0.009	Captivity
B28_16	LG03	62,724,280	64,862,570	2,138.29	115	18.594	0.904	0.017	Captivity
B28_16	LG03	70,913,650	76,784,869	5,871.22	333	17.631	0.898	0.012	Captivity
B28_16	LG03	78,378,595	80,098,190	1,719.60	106	16.223	0.906	0.009	Captivity
B28_16	LG03	85,391,348	88,049,945	2,658.60	162	16.411	0.883	0.019	Captivity
B28_16	LG03	94,834,074	99,345,803	4,511.73	270	16.710	0.930	0.015	Captivity
B28_16	LG03	99,438,706	101,606,862	2,168.16	144	15.057	0.917	0.021	Captivity
B28_16	LG03	116,787,871	119,798,144	3,010.27	157	19.174	0.936	0.013	Captivity
B28_16	LG03	119,944,712	121,456,637	1,511.93	122	12.393	0.918	0.016	Captivity
B28_16	LG03	122,409,515	126,061,051	3,651.54	224	16.302	0.897	0.004	Captivity
B28_16	LG03	136,917,689	139,117,384	2,199.70	113	19.466	0.929	0.018	Captivity
B28_16	LG03	144,998,336	146,734,913	1,736.58	135	12.864	0.919	0.022	Captivity
B28_16	LG03	146,953,960	151,714,935	4,760.98	255	18.670	0.914	0.016	Captivity
B28_16	LG03	153,468,885	156,778,917	3,310.03	200	16.550	0.885	0.015	Captivity
B28_16	LG03	158,521,805	160,842,140	2,320.34	147	15.785	0.912	0.020	Captivity
B28_16	LG03	165,955,688	169,680,855	3,725.17	596	6.250	0.958	0.010	Captivity
B28_16	LG03	169,771,445	172,188,725	2,417.28	181	13.355	0.950	0.000	Captivity
B28_16	LG03	172,229,435	173,373,780	1,144.35	226	5.063	0.973	0.000	Captivity
B28_16	LG03	173,379,240	174,703,602	1,324.36	415	3.191	0.966	0.000	Captivity
B28_16	LG03	174,945,475	180,836,435	5,890.96	1,453	4.054	0.975	0.006	Captivity
B28_16	LG03	182,276,007	184,113,029	1,837.02	264	6.958	0.955	0.004	Captivity
B28_16	LG03	184,184,750	186,890,046	2,705.30	623	4.342	0.973	0.006	Captivity
B28_16	LG03	187,150,105	189,405,348	2,255.24	155	14.550	0.910	0.013	Captivity
B28_16	LG03	190,059,631	191,882,172	1,822.54	108	16.875	0.907	0.009	Captivity
B28_16	LG03	191,882,770	193,554,502	1,671.73	101	16.552	0.941	0.010	Captivity
B28_16	LG03	196,382,122	197,461,123	1,079.00	123	8.772	0.911	0.016	Captivity
B28_16	LG03	198,582,734	200,981,993	2,399.26	413	5.809	0.981	0.000	Captivity
B28_16	LG03	202,083,987	207,111,851	5,027.87	2,884	1.743	0.993	0.002	Captivity
B28_16	LG03	207,896,858	209,121,142	1,224.29	688	1.779	0.991	0.003	Captivity
B28_16	LG03	215,886,826	217,409,916	1,523.09	145	10.504	0.952	0.007	Captivity
B28_16	LG04	3,089,810	4,908,437	1,818.63	4,175	0.436	0.989	0.001	Captivity
B28_16	LG04	5,383,314	6,451,232	1,067.92	2,081	0.513	0.988	0.002	Captivity
B28_16	LG04	12,676,874	14,464,477	1,787.60	1,915	0.933	0.985	0.002	Captivity
B28_16	LG04	26,415,001	28,714,455	2,299.46	928	2.478	0.972	0.002	Captivity
B28_16	LG04	32,376,015	33,552,809	1,176.80	185	6.361	0.962	0.011	Captivity
B28_16	LG04	33,755,830	35,321,280	1,565.45	209	7.490	0.933	0.014	Captivity
B28_16	LG04	40,894,262	42,139,862	1,245.60	187	6.661	0.963	0.005	Captivity
B28_16	LG04	44,211,397	45,261,989	1,050.59	715	1.469	0.986	0.007	Captivity
B28_16	LG04	46,605,711	48,510,117	1,904.41	495	3.847	0.978	0.014	Captivity
B28_16	LG04	65,821,905	66,879,857	1,057.95	261	4.053	0.958	0.008	Captivity
B28_16	LG04	108,255,437	111,198,841	2,943.41	2,043	1.441	0.985	0.006	Captivity
B28_16	LG04	112,404,476	113,502,275	1,097.80	936	1.173	0.989	0.006	Captivity
B28_16	LG04	114,549,926	115,572,927	1,023.00	169	6.053	0.941	0.018	Captivity
B28_16	LG04	116,079,725	117,096,070	1,016.35	182	5.584	0.940	0.022	Captivity
B28_16	LG04	124,212,965	125,830,265	1,617.30	298	5.427	0.953	0.020	Captivity
B28_16	LG04	125,986,987	127,080,527	1,093.54	153	7.147	0.967	0.013	Captivity
B28_16	LG04	127,827,801	129,139,764	1,311.96	122	10.754	0.926	0.016	Captivity
B28_16	LG04	129,675,765	130,763,320	1,087.56	137	7.938	0.964	0.015	Captivity
B28_16	LG04	165,630,153	166,842,541	1,212.39	592	2.048	0.968	0.007	Captivity
B28_16	LG04	173,858,436	175,528,198	1,669.76	418	3.995	0.976	0.007	Captivity
B28_16	LG04	175,537,684	176,628,463	1,090.78	267	4.085	0.970	0.004	Captivity
B28_16	LG04	176,812,066	178,596,514	1,784.45	149	11.976	0.933	0.007	Captivity
B28_16	LG04	181,182,461	182,467,507	1,285.05	756	1.700	0.974	0.004	Captivity
B28_16	LG04	185,002,418	186,054,346	1,051.93	140	7.514	0.914	0.014	Captivity
B28_16	LG04	187,063,970	188,929,310	1,865.34	376	4.961	0.936	0.016	Captivity
B28_16	LG04	188,938,759	190,237,359	1,298.60	400	3.247	0.968	0.008	Captivity
B28_16	LG04	208,288,379	209,463,589	1,175.21	817	1.438	0.972	0.009	Captivity
B28_16	LG04	214,921,846	216,317,279	1,395.43	2,332	0.598	0.994	0.003	Captivity
B28_16	LG05	2,756,138	4,221,201	1,465.06	290	5.052	0.948	0.021	Captivity
B28_16	LG05	4,395,622	5,669,620	1,274.00	659	1.933	0.976	0.011	Captivity
B28_16	LG05	9,720,427	12,021,534	2,301.11	1,162	1.980	0.984	0.008	Captivity
B28_16	LG05	16,935,062	19,270,938	2,335.88	870	2.685	0.971	0.008	Captivity
B28_16	LG05	21,046,330	22,068,090	1,021.76	648	1.577	0.981	0.008	Captivity
B28_16	LG05	30,161,733	31,197,045	1,035.31	267	3.878	0.970	0.015	Captivity
B28_16	LG05	31,216,391	32,766,079	1,549.69	386	4.015	0.964	0.008	Captivity
B28_16	LG05	32,780,113	33,851,264	1,071.15	209	5.125	0.933	0.024	Captivity
B28_16	LG05	43,240,615	44,723,891	1,483.28	341	4.350	0.950	0.012	Captivity
B28_16	LG05	45,634,486	46,732,645	1,098.16	393	2.794	0.959	0.018	Captivity
B28_16	LG05	47,619,447	48,695,276	1,075.83	224	4.803	0.938	0.013	Captivity
B28_16	LG05	55,788,034	58,996,931	3,208.90	1,344	2.388	0.963	0.007	Captivity
B28_16	LG05	61,286,771	63,928,353	2,641.58	1,201	2.199	0.951	0.011	Captivity
B28_16	LG05	70,641,124	72,155,629	1,514.51	340	4.454	0.941	0.006	Captivity
B28_16	LG05	87,276,126	88,580,102	1,303.98	248	5.258	0.935	0.020	Captivity
B28_16	LG05	89,300,780	92,564,179	3,263.40	1,312	2.487	0.963	0.011	Captivity
B28_16	LG05	96,778,506	98,772,887	1,994.38	543	3.673	0.952	0.015	Captivity
B28_16	LG05	100,091,587	101,200,379	1,108.79	291	3.810	0.935	0.014	Captivity
B28_16	LG05	106,846,194	109,291,641	2,445.45	823	2.971	0.967	0.011	Captivity
B28_16	LG05	112,383,766	113,442,747	1,058.98	299	3.542	0.963	0.017	Captivity
B28_16	LG05	113,946,143	115,028,738	1,082.60	319	3.394	0.959	0.003	Captivity
B28_16	LG05	115,050,787	116,080,623	1,029.84	348	2.959	0.957	0.003	Captivity
B28_16	LG05	116,103,410	117,922,734	1,819.33	905	2.010	0.982	0.000	Captivity
B28_16	LG05	120,519,546	121,825,528	1,305.98	1,071	1.219	0.992	0.001	Captivity
B28_16	LG05	132,909,214	134,067,352	1,158.14	1,424	0.813	0.991	0.001	Captivity
B28_16	LG05	137,069,773	139,215,175	2,145.40	3,209	0.669	0.991	0.002	Captivity
B28_16	LG05	141,137,852	144,005,006	2,867.16	1,994	1.438	0.976	0.003	Captivity
B28_16	LG05	144,063,260	147,664,702	3,601.44	1,035	3.480	0.971	0.004	Captivity
B28_16	LG05	148,134,805	150,031,823	1,897.02	164	11.567	0.933	0.000	Captivity
B28_16	LG05	150,820,835	151,885,809	1,064.98	213	5.000	0.967	0.000	Captivity
B28_16	LG05	152,497,704	157,083,700	4,586.00	2,501	1.834	0.982	0.001	Captivity
B28_16	LG05	157,092,322	158,722,989	1,630.67	481	3.390	0.967	0.000	Captivity
B28_16	LG05	158,768,840	160,513,813	1,744.97	342	5.102	0.968	0.003	Captivity
B28_16	LG06	35,728,540	36,839,916	1,111.38	375	2.964	0.968	0.008	Captivity
B28_16	LG07	18,348,511	20,389,093	2,040.58	1,355	1.506	0.974	0.007	Captivity
B28_16	LG07	23,675,510	25,521,445	1,845.94	627	2.944	0.967	0.014	Captivity
B28_16	LG07	26,057,983	27,113,517	1,055.54	547	1.930	0.980	0.007	Captivity
B28_16	LG07	27,193,770	28,407,965	1,214.20	372	3.264	0.962	0.008	Captivity
B28_16	LG07	37,987,941	39,548,498	1,560.56	645	2.419	0.967	0.008	Captivity
B28_16	LG07	40,519,225	42,638,916	2,119.69	1,215	1.745	0.977	0.009	Captivity
B28_16	LG07	43,284,244	45,053,385	1,769.14	761	2.325	0.968	0.014	Captivity
B28_16	LG07	45,728,573	47,634,069	1,905.50	859	2.218	0.950	0.009	Captivity
B28_16	LG07	51,293,449	52,611,742	1,318.29	381	3.460	0.982	0.010	Captivity
B28_16	LG07	52,822,237	55,345,174	2,522.94	953	2.647	0.969	0.012	Captivity
B28_16	LG07	108,185,086	109,351,937	1,166.85	572	2.040	0.984	0.005	Captivity
B28_16	LG07	109,382,593	110,649,811	1,267.22	255	4.969	0.969	0.008	Captivity
B28_16	LG07	111,793,262	113,636,994	1,843.73	330	5.587	0.961	0.009	Captivity
B28_16	LG07	120,436,249	124,078,998	3,642.75	3,038	1.199	0.987	0.002	Captivity
B28_16	LG07	124,080,006	125,117,309	1,037.30	584	1.776	0.990	0.003	Captivity
B28_16	LG07	132,326,849	133,600,718	1,273.87	1,197	1.064	0.989	0.003	Captivity
B28_16	LG07	133,744,463	135,234,963	1,490.50	1,648	0.904	0.981	0.001	Captivity
B28_16	LG07	135,283,435	137,450,933	2,167.50	1,492	1.453	0.985	0.001	Captivity
B28_16	LG07	146,538,452	148,046,219	1,507.77	1,456	1.036	0.980	0.004	Captivity
B28_16	LG08	8,597,938	9,626,695	1,028.76	735	1.400	0.967	0.007	Captivity
B28_16	LG08	12,104,671	14,025,710	1,921.04	1,665	1.154	0.990	0.001	Captivity
B28_16	LG08	14,037,773	19,503,676	5,465.90	4,485	1.219	0.986	0.001	Captivity
B28_16	LG08	23,321,738	25,420,860	2,099.12	1,022	2.054	0.983	0.002	Captivity
B28_16	LG08	25,872,117	26,956,496	1,084.38	439	2.470	0.968	0.005	Captivity
B28_16	LG08	26,967,574	32,559,971	5,592.40	1,640	3.410	0.974	0.002	Captivity
B28_16	LG08	33,369,562	36,619,120	3,249.56	351	9.258	0.937	0.009	Captivity
B28_16	LG08	36,926,658	39,140,124	2,213.47	171	12.944	0.959	0.006	Captivity
B28_16	LG08	40,430,192	41,613,760	1,183.57	548	2.160	0.978	0.000	Captivity
B28_16	LG08	44,043,487	46,212,595	2,169.11	985	2.202	0.971	0.001	Captivity
B28_16	LG08	86,200,784	87,454,346	1,253.56	115	10.901	0.948	0.026	Captivity
B28_16	LG08	90,566,212	92,267,733	1,701.52	600	2.836	0.958	0.013	Captivity
B28_16	LG08	104,745,372	106,006,763	1,261.39	962	1.311	0.978	0.008	Captivity
B28_16	LG08	117,136,822	118,393,323	1,256.50	568	2.212	0.961	0.009	Captivity
B28_16	LG08	141,444,940	142,856,932	1,411.99	747	1.890	0.959	0.009	Captivity
B28_16	LG08	145,940,329	148,561,090	2,620.76	1,246	2.103	0.970	0.006	Captivity
B28_16	LG09	9,791,561	13,450,239	3,658.68	1,699	2.153	0.988	0.002	Captivity
B28_16	LG09	13,778,338	16,824,943	3,046.61	1,842	1.654	0.980	0.002	Captivity
B28_16	LG09	16,906,486	19,693,168	2,786.68	1,962	1.420	0.981	0.002	Captivity
B28_16	LG09	19,714,317	23,334,976	3,620.66	1,001	3.617	0.966	0.002	Captivity
B28_16	LG09	23,777,683	25,823,390	2,045.71	2,639	0.775	0.983	0.001	Captivity
B28_16	LG09	28,574,684	30,064,977	1,490.29	1,607	0.927	0.992	0.001	Captivity
B28_16	LG09	33,893,720	35,736,414	1,842.70	3,174	0.581	0.991	0.002	Captivity
B28_16	LG09	37,561,328	38,858,089	1,296.76	1,558	0.832	0.986	0.000	Captivity
B28_16	LG09	47,713,366	51,147,846	3,434.48	3,256	1.055	0.992	0.001	Captivity
B28_16	LG09	62,191,295	63,217,906	1,026.61	1,170	0.877	0.993	0.003	Captivity
B28_16	LG09	68,393,262	69,553,489	1,160.23	1,236	0.939	0.990	0.002	Captivity
B28_16	LG09	69,610,152	71,998,499	2,388.35	1,967	1.214	0.994	0.001	Captivity
B28_16	LG09	72,004,932	75,796,026	3,791.10	4,212	0.900	0.995	0.000	Captivity
B28_16	LG09	76,458,023	77,654,889	1,196.87	1,626	0.736	0.988	0.001	Captivity
B28_16	LG09	78,676,374	79,820,648	1,144.28	666	1.718	0.982	0.002	Captivity
B28_16	LG09	88,556,913	90,517,105	1,960.19	1,144	1.713	0.992	0.002	Captivity
B28_16	LG09	99,612,037	100,620,303	1,008.27	1,338	0.754	0.993	0.002	Captivity
B28_16	LG09	106,811,738	108,249,001	1,437.26	2,231	0.644	0.991	0.002	Captivity
B28_16	LG09	130,390,782	131,544,430	1,153.65	992	1.163	0.972	0.002	Captivity
B28_16	LG09	131,939,575	133,061,114	1,121.54	874	1.283	0.971	0.001	Captivity
B28_16	LG10	52,513	2,339,808	2,287.30	844	2.710	0.972	0.008	Captivity
B28_16	LG10	2,359,867	3,430,012	1,070.15	394	2.716	0.985	0.000	Captivity
B28_16	LG10	4,790,151	6,101,233	1,311.08	596	2.200	0.985	0.002	Captivity
B28_16	LG10	6,897,053	12,857,704	5,960.65	1,527	3.904	0.976	0.007	Captivity
B28_16	LG10	13,676,628	18,892,997	5,216.37	2,480	2.103	0.987	0.005	Captivity
B28_16	LG10	19,787,023	21,612,667	1,825.65	647	2.822	0.963	0.009	Captivity
B28_16	LG10	21,619,670	23,452,566	1,832.90	622	2.947	0.969	0.006	Captivity
B28_16	LG10	27,194,813	28,805,635	1,610.82	1,170	1.377	0.962	0.004	Captivity
B28_16	LG10	30,932,883	32,371,813	1,438.93	800	1.799	0.984	0.004	Captivity
B28_16	LG10	35,794,303	37,024,868	1,230.57	908	1.355	0.987	0.002	Captivity
B28_16	LG10	37,029,543	38,283,561	1,254.02	1,463	0.857	0.988	0.001	Captivity
B28_16	LG10	57,332,569	58,415,519	1,082.95	653	1.658	0.979	0.006	Captivity
B28_16	LG10	72,888,201	75,190,756	2,302.56	261	8.822	0.969	0.008	Captivity
B28_16	LG10	77,807,353	80,004,476	2,197.12	1,199	1.832	0.989	0.003	Captivity
B28_16	LG10	80,340,532	84,195,960	3,855.43	1,112	3.467	0.972	0.008	Captivity
B28_16	LG10	85,006,762	87,787,590	2,780.83	887	3.135	0.988	0.006	Captivity
B28_16	LG10	90,264,654	93,775,314	3,510.66	1,292	2.717	0.976	0.005	Captivity
B28_16	LG10	93,792,241	97,567,242	3,775.00	460	8.207	0.950	0.009	Captivity
B28_16	LG10	97,931,681	100,793,852	2,862.17	1,189	2.407	0.973	0.007	Captivity
B28_16	LG11	20,873,474	22,545,476	1,672.00	627	2.667	0.954	0.003	Captivity
B28_16	LG11	27,584,354	29,062,207	1,477.85	1,133	1.304	0.974	0.003	Captivity
B28_16	LG11	29,291,129	30,469,885	1,178.76	690	1.708	0.977	0.004	Captivity
B28_16	LG11	50,051,649	53,596,823	3,545.18	6,526	0.543	0.987	0.000	Captivity
B28_16	LG12	1,423,624	2,492,299	1,068.68	468	2.283	0.981	0.004	Captivity
B28_16	LG12	2,513,475	3,513,657	1,000.18	543	1.842	0.976	0.013	Captivity
B28_16	LG12	5,529,334	6,541,212	1,011.88	151	6.701	0.940	0.007	Captivity
B28_16	LG12	35,221,283	37,174,805	1,953.52	2,816	0.694	0.985	0.001	Captivity
B28_16	LG12	37,499,751	38,693,412	1,193.66	1,352	0.883	0.990	0.001	Captivity
B28_16	LG12	39,563,445	41,353,515	1,790.07	1,004	1.783	0.973	0.008	Captivity
B28_16	LG12	57,543,953	58,772,872	1,228.92	1,597	0.770	0.997	0.001	Captivity
B28_16	LG12	58,773,286	59,941,212	1,167.93	2,121	0.551	0.993	0.000	Captivity
B28_16	LG12	59,945,927	62,112,542	2,166.62	1,158	1.871	0.989	0.001	Captivity
B28_16	LG12	66,630,949	69,608,577	2,977.63	1,707	1.744	0.984	0.003	Captivity
B28_16	LG13	727,740	1,901,983	1,174.24	852	1.378	0.991	0.001	Captivity
B28_16	LG13	23,289,650	25,422,829	2,133.18	859	2.483	0.967	0.008	Captivity
B28_16	LG13	31,025,622	32,031,917	1,006.30	214	4.702	0.939	0.005	Captivity
B28_16	LG13	43,650,242	45,331,155	1,680.91	728	2.309	0.959	0.004	Captivity
B28_16	LG13	47,075,278	48,456,322	1,381.05	1,237	1.116	0.989	0.002	Captivity
B28_16	LG13	56,406,357	57,823,620	1,417.26	533	2.659	0.972	0.002	Captivity
B28_16	LG13	57,848,050	59,103,024	1,254.98	565	2.221	0.979	0.000	Captivity
B28_16	LG13	63,365,350	64,407,180	1,041.83	785	1.327	0.975	0.003	Captivity
B28_16	LG13	73,822,902	75,568,624	1,745.72	1,825	0.957	0.991	0.002	Captivity
B28_16	LG14	4,758,803	5,882,020	1,123.22	530	2.119	0.979	0.009	Captivity
B28_16	LG14	8,605,627	12,128,516	3,522.89	2,833	1.244	0.993	0.002	Captivity
B28_16	LG14	12,143,004	14,971,925	2,828.92	1,460	1.938	0.979	0.001	Captivity
B28_16	LG14	15,460,433	16,945,878	1,485.45	917	1.620	0.993	0.000	Captivity
B28_16	LG14	17,567,619	23,486,425	5,918.81	3,352	1.766	0.980	0.001	Captivity
B28_16	LG14	24,190,199	26,220,027	2,029.83	1,150	1.765	0.981	0.001	Captivity
B28_16	LG14	27,182,736	32,579,874	5,397.14	1,806	2.988	0.977	0.004	Captivity
B28_16	LG14	34,418,147	37,283,882	2,865.74	1,402	2.044	0.984	0.001	Captivity
B28_16	LG14	40,825,233	42,078,506	1,253.27	407	3.079	0.956	0.005	Captivity
B28_16	LG14	42,228,799	45,925,742	3,696.94	1,802	2.052	0.959	0.002	Captivity
B28_16	LG14	47,400,414	58,548,640	11,148.23	6,511	1.712	0.984	0.001	Captivity
B28_16	LG14	58,737,165	60,162,716	1,425.55	933	1.528	0.986	0.000	Captivity
B28_16	LG14	60,183,263	62,290,458	2,107.20	1,315	1.602	0.984	0.003	Captivity
B28_16	LG14	64,363,597	66,166,469	1,802.87	940	1.918	0.991	0.002	Captivity
B28_16	LG14	66,638,609	67,671,774	1,033.17	968	1.067	0.982	0.000	Captivity
B28_16	LG14	67,672,227	69,341,257	1,669.03	3,278	0.509	0.998	0.001	Captivity
B28_16	LG15	1,705,699	2,764,125	1,058.43	707	1.497	0.983	0.004	Captivity
B28_16	LG15	6,777,471	7,999,912	1,222.44	937	1.305	0.969	0.002	Captivity
B28_16	LG15	13,197,793	14,837,475	1,639.68	832	1.971	0.983	0.007	Captivity
B28_16	LG15	17,417,217	18,692,930	1,275.71	819	1.558	0.991	0.000	Captivity
B28_16	LG15	18,903,000	20,085,885	1,182.89	621	1.905	0.979	0.005	Captivity
B28_16	LG15	20,254,959	21,385,084	1,130.13	301	3.755	0.937	0.017	Captivity
B28_16	LG15	21,501,681	22,519,973	1,018.29	482	2.113	0.956	0.010	Captivity
B28_16	LG15	60,506,382	61,822,484	1,316.10	704	1.869	0.967	0.014	Captivity
B28_16	LG16	41,128,956	42,398,675	1,269.72	439	2.892	0.948	0.007	Captivity
B28_16	LG16	43,470,782	45,343,003	1,872.22	876	2.137	0.978	0.009	Captivity
B28_16	LG16	46,078,559	47,225,545	1,146.99	778	1.474	0.985	0.004	Captivity
B28_16	LG16	57,564,196	59,464,252	1,900.06	2,811	0.676	0.990	0.001	Captivity
B28_8	LG01	1,660,388	3,601,473	1,941.09	3,772	0.515	0.990	0.001	Captivity
B28_8	LG01	8,788,313	9,808,782	1,020.47	375	2.721	0.973	0.005	Captivity
B28_8	LG01	109,113,125	110,698,498	1,585.37	428	3.704	0.967	0.009	Captivity
B28_8	LG01	111,478,216	113,257,820	1,779.61	694	2.564	0.977	0.010	Captivity
B28_8	LG01	113,844,212	114,987,637	1,143.43	387	2.955	0.964	0.016	Captivity
B28_8	LG01	169,560,930	170,621,876	1,060.95	376	2.822	0.934	0.021	Captivity
B28_8	LG01	171,990,520	173,750,828	1,760.31	782	2.251	0.958	0.014	Captivity
B28_8	LG01	210,664,473	212,503,492	1,839.02	894	2.057	0.953	0.012	Captivity
B28_8	LG01	235,379,118	236,709,596	1,330.48	1,030	1.292	0.987	0.002	Captivity
B28_8	LG01	237,129,107	239,529,511	2,400.41	672	3.572	0.981	0.003	Captivity
B28_8	LG01	239,893,849	241,018,800	1,124.95	559	2.012	0.977	0.004	Captivity
B28_8	LG01	246,869,249	247,973,376	1,104.13	3,139	0.352	0.994	0.001	Captivity
B28_8	LG02	7,702,424	10,269,998	2,567.58	3,450	0.744	0.992	0.002	Captivity
B28_8	LG02	11,261,590	12,504,298	1,242.71	629	1.976	0.981	0.000	Captivity
B28_8	LG02	14,572,155	16,296,897	1,724.74	1,788	0.965	0.982	0.002	Captivity
B28_8	LG02	18,362,460	20,619,398	2,256.94	1,382	1.633	0.994	0.001	Captivity
B28_8	LG02	20,625,364	22,139,796	1,514.43	865	1.751	0.994	0.003	Captivity
B28_8	LG02	88,192,266	89,423,762	1,231.50	128	9.621	0.945	0.023	Captivity
B28_8	LG02	97,854,207	98,913,493	1,059.29	268	3.953	0.981	0.007	Captivity
B28_8	LG02	100,714,869	101,760,315	1,045.45	544	1.922	0.980	0.002	Captivity
B28_8	LG02	102,756,917	103,998,745	1,241.83	698	1.779	0.994	0.003	Captivity
B28_8	LG02	104,016,267	105,364,622	1,348.36	316	4.267	0.962	0.009	Captivity
B28_8	LG02	107,053,982	109,411,982	2,358.00	686	3.437	0.978	0.010	Captivity
B28_8	LG02	111,924,312	113,973,220	2,048.91	633	3.237	0.981	0.013	Captivity
B28_8	LG02	120,335,794	126,222,673	5,886.88	2,021	2.913	0.967	0.009	Captivity
B28_8	LG02	127,826,107	129,290,838	1,464.73	377	3.885	0.952	0.019	Captivity
B28_8	LG02	129,552,686	130,896,783	1,344.10	316	4.253	0.956	0.009	Captivity
B28_8	LG02	133,206,914	134,260,614	1,053.70	170	6.198	0.976	0.006	Captivity
B28_8	LG02	134,520,457	135,899,008	1,378.55	216	6.382	0.917	0.014	Captivity
B28_8	LG02	140,317,224	141,719,388	1,402.17	129	10.869	0.953	0.008	Captivity
B28_8	LG02	207,554,729	209,022,236	1,467.51	503	2.918	0.982	0.002	Captivity
B28_8	LG02	209,233,921	210,292,737	1,058.82	270	3.922	0.959	0.011	Captivity
B28_8	LG02	210,590,361	214,275,052	3,684.69	785	4.694	0.949	0.003	Captivity
B28_8	LG02	215,625,373	217,825,874	2,200.50	480	4.584	0.981	0.002	Captivity
B28_8	LG02	218,189,667	220,691,561	2,501.90	844	2.964	0.980	0.008	Captivity
B28_8	LG02	221,632,437	223,531,182	1,898.75	275	6.905	0.964	0.011	Captivity
B28_8	LG02	223,554,869	225,789,589	2,234.72	403	5.545	0.963	0.010	Captivity
B28_8	LG02	225,794,867	228,957,450	3,162.58	333	9.497	0.943	0.015	Captivity
B28_8	LG02	229,661,895	230,851,381	1,189.49	174	6.836	0.960	0.006	Captivity
B28_8	LG02	231,410,304	235,149,569	3,739.27	777	4.812	0.981	0.003	Captivity
B28_8	LG02	237,190,865	239,255,111	2,064.25	510	4.048	0.980	0.004	Captivity
B28_8	LG03	431,538	4,056,118	3,624.58	403	8.994	0.928	0.007	Captivity
B28_8	LG03	14,014,780	16,356,578	2,341.80	149	15.717	0.906	0.020	Captivity
B28_8	LG03	19,162,074	20,202,102	1,040.03	115	9.044	0.948	0.017	Captivity
B28_8	LG03	20,695,743	21,973,554	1,277.81	150	8.519	0.940	0.013	Captivity
B28_8	LG03	21,978,610	24,608,257	2,629.65	526	4.999	0.983	0.002	Captivity
B28_8	LG03	25,911,349	28,494,026	2,582.68	685	3.770	0.980	0.004	Captivity
B28_8	LG03	28,500,281	31,239,603	2,739.32	400	6.848	0.965	0.015	Captivity
B28_8	LG03	31,263,267	33,051,535	1,788.27	251	7.125	0.956	0.008	Captivity
B28_8	LG03	33,056,926	36,733,090	3,676.17	184	19.979	0.918	0.011	Captivity
B28_8	LG03	37,054,007	41,151,992	4,097.99	190	21.568	0.932	0.021	Captivity
B28_8	LG03	50,483,009	52,698,767	2,215.76	131	16.914	0.954	0.008	Captivity
B28_8	LG03	53,447,589	55,292,294	1,844.71	101	18.264	0.891	0.010	Captivity
B28_8	LG03	57,506,285	59,371,239	1,864.96	113	16.504	0.903	0.018	Captivity
B28_8	LG03	62,724,280	65,781,660	3,057.38	159	19.229	0.899	0.019	Captivity
B28_8	LG03	76,814,723	79,054,702	2,239.98	107	20.934	0.907	0.019	Captivity
B28_8	LG03	81,884,745	84,332,118	2,447.37	113	21.658	0.929	0.009	Captivity
B28_8	LG03	85,437,819	87,239,350	1,801.53	109	16.528	0.908	0.009	Captivity
B28_8	LG03	94,260,083	95,886,262	1,626.18	101	16.101	0.911	0.000	Captivity
B28_8	LG03	99,438,706	101,521,828	2,083.12	138	15.095	0.913	0.014	Captivity
B28_8	LG03	108,228,248	110,124,176	1,895.93	101	18.772	0.911	0.000	Captivity
B28_8	LG03	110,243,859	112,219,010	1,975.15	145	13.622	0.883	0.028	Captivity
B28_8	LG03	114,956,711	116,810,495	1,853.79	101	18.354	0.881	0.020	Captivity
B28_8	LG03	117,761,259	119,944,703	2,183.45	113	19.323	0.912	0.009	Captivity
B28_8	LG03	122,313,675	125,953,336	3,639.66	232	15.688	0.901	0.013	Captivity
B28_8	LG03	127,186,762	129,353,140	2,166.38	172	12.595	0.924	0.006	Captivity
B28_8	LG03	146,912,719	149,003,328	2,090.61	120	17.422	0.908	0.008	Captivity
B28_8	LG03	153,468,885	155,129,398	1,660.51	101	16.441	0.901	0.010	Captivity
B28_8	LG03	158,477,805	160,516,130	2,038.33	142	14.354	0.901	0.014	Captivity
B28_8	LG03	164,286,544	168,196,754	3,910.21	607	6.442	0.967	0.010	Captivity
B28_8	LG03	169,771,445	174,932,248	5,160.80	932	5.537	0.965	0.003	Captivity
B28_8	LG03	175,929,002	182,275,461	6,346.46	1,415	4.485	0.972	0.006	Captivity
B28_8	LG03	182,522,935	186,890,046	4,367.11	855	5.108	0.968	0.001	Captivity
B28_8	LG03	191,677,778	194,315,039	2,637.26	169	15.605	0.929	0.012	Captivity
B28_8	LG03	194,760,137	196,290,821	1,530.69	107	14.305	0.916	0.009	Captivity
B28_8	LG03	196,319,264	207,113,461	10,794.20	3,740	2.886	0.984	0.003	Captivity
B28_8	LG03	207,896,858	209,121,142	1,224.29	688	1.779	0.991	0.003	Captivity
B28_8	LG03	215,078,563	217,366,862	2,288.30	200	11.442	0.965	0.010	Captivity
B28_8	LG04	12,240,231	14,455,781	2,215.55	2,172	1.020	0.980	0.001	Captivity
B28_8	LG04	26,761,685	28,601,838	1,840.15	623	2.954	0.961	0.006	Captivity
B28_8	LG04	31,064,785	32,170,647	1,105.86	107	10.335	0.916	0.009	Captivity
B28_8	LG04	32,410,851	33,552,809	1,141.96	184	6.206	0.935	0.011	Captivity
B28_8	LG04	33,598,923	35,061,402	1,462.48	195	7.500	0.938	0.010	Captivity
B28_8	LG04	40,894,232	42,139,862	1,245.63	189	6.591	0.952	0.005	Captivity
B28_8	LG04	44,211,397	45,261,989	1,050.59	715	1.469	0.983	0.008	Captivity
B28_8	LG04	47,022,405	48,301,435	1,279.03	381	3.357	0.976	0.013	Captivity
B28_8	LG04	49,405,704	51,102,753	1,697.05	433	3.919	0.956	0.012	Captivity
B28_8	LG04	108,209,141	111,193,123	2,983.98	2,049	1.456	0.986	0.005	Captivity
B28_8	LG04	118,235,202	119,441,211	1,206.01	183	6.590	0.923	0.011	Captivity
B28_8	LG04	124,133,111	125,249,455	1,116.35	210	5.316	0.943	0.010	Captivity
B28_8	LG04	125,928,705	127,087,761	1,159.06	168	6.899	0.952	0.012	Captivity
B28_8	LG04	165,630,153	166,842,541	1,212.39	592	2.048	0.970	0.008	Captivity
B28_8	LG04	173,858,436	176,598,281	2,739.85	688	3.982	0.968	0.007	Captivity
B28_8	LG04	180,449,372	182,524,002	2,074.63	1,043	1.989	0.970	0.003	Captivity
B28_8	LG04	184,924,220	186,368,423	1,444.20	183	7.892	0.951	0.022	Captivity
B28_8	LG04	187,049,319	188,929,310	1,879.99	379	4.960	0.931	0.016	Captivity
B28_8	LG04	188,938,759	190,237,415	1,298.66	401	3.239	0.960	0.010	Captivity
B28_8	LG04	202,090,875	203,619,789	1,528.92	1,035	1.477	0.965	0.014	Captivity
[truncated: 7,706 more rows]
